# Supplementary material for: The short- and long-term effects of resistance training with different stability requirements
Source: PLoS One. 2019 Apr 1;14(4):e0214302. doi: 10.1371/journal.pone.0214302 (PMC6443166; doi:10.1371/journal.pone.0214302)
Supplement: S1 File — (XLSX) [file pone.0214302.s001.xlsx]

## Sheet: Pre to Wk3
							PRE				CMJ			Wk 3 test				CMJ
	FP	Alder	Vekt	Høyde	År med trening		Low (SM)	Medium (FW)	High (WB)		Staballe surface	Unstable surface		Low (SM)	Medium (FW)	High (WB)		Staballe surface	Unstable surface
	7	25	78.5	171	7		135	120	110		38.6	31		157.5	142.5	130		42.7	34.4
	29	19	78.5	188	0.5		90	100	90		36.9	34.9		110	100	100		39.8	33.8
	53	22	78	184	2		105	90	85		38	33.9		135	120	115		40	36.3
	27	21	80.5	185	13		120	115	110		40.2	39		150	140	130		43	40
	39	20	75.5	182	4		120	110	110		33	27.7		140	130	122.5		36.2	31.4
	34	20	64	175	6		100	80	70		31.5	25		112.5	92.5	85		30.2	32.6
	35	25	63.5	171	1		125	115	90		35	28.6		140	130	120		36.1	31.3
	40	22	72.5	172	2		120	100	90		42.3	34.4		142.5	127.5	122.5		44	36.7
	24	22	74.5	178	0		85	85	70		33.9	25.7		125	117.5	105		34.7	27.9
	6	23	74	171	5		60	80	70		26.6	20.7		102.5	95	92.5		32.7	27.5
	45	22	75.7	183	1		60	60	60		26.9	26.1		100	95	90		30.2	29.3
	13	22	92	178	7		130	110	105		33.2	24.4		142.5	127.5	125		35.7	26.6
	58	38	79.8	181.5	13		80	80	65		31.3	26.6		102.5	95	92.5		34.8	28.5
	49	21	90.5	189	6		105	95	85		31.5	25.9		140	130	125		37.6	31.7
	38	23	76	180	3		100	90	85		31.4	24.5		112.5	102.5	100		31.3	26.9
	10	21	79.5	183	5		140	130	100		45.7	39.3		152.5	145	115		43.7	41.6
	32	23	65	178	4		70	65	50		27.5	22		90	90	77.5		29.5	21.8
	46	26	78	184	2		115	105	95		30	21.4		132.5	120	115		30.5	25.2
	30	24	89.5	180	4		105	100	100		32.1	28.1		130	120	117.5		33.6	30.8
	15	25	77	179	16		110	100	100		32.7	25.3		122.5	117.5	112.5		36.8	32.2
	42	22	75.5	181	4		125	115	105		40.1	39.6		142.5	130	122.5		39.5	42.9
	44	20	79	184	2		120	110	90		26.4	22.2		160	150	130		28.2	23.1
	56	24	98.5	191	6		110	100	90		41	29.5		145	145	130		39.8	32.1
	37	24	88	183	0		110	100	90		32.4	29.2		140	135	130		35.9	30.3
	22	23	91.5	178	7		105	110	90		30.5	22.9		117.5	122.5	112.5		34.1	21.9
	52	34	71	180	14		105	100	90		32	28		112.5	107.5	102.5		33.1	27.5
	21	22	63.5	175	5		90	90	85		40	32		105	102.5	100		39	32.9
	55	26	72.3	173	7		120	105	95		33.6	27.2		147.5	130	125		35.2	30.2
	14	24	73	179	3		110	100	90		31.4	25.1		145	137.5	120		32.8	29.8
	12	25	80.5	179	10		90	85	80		27.9	23.3		112.5	97.5	95		29.2	24.9
	9	23	84	191	4		100	90	80		37	32.2		127.5	115	105		38.5	32.3
	47	20	78.5	185	4		100	110	90		35.2	31.7		122.5	122.5	110		36.5	28.8
	20	23	88.5	181	6		120	105	100		34.4	26.1		140	130	125		39.5	35.2
	50	21	75	183	4		150	140	130		39.1	33.3		167.5	150	142.5		48	37.4
	26	20	82	179	2		110	95	80		41.1	34.5		140	130	120		42.1	37
	23	21	84.5	183	3		135	130	100		34.4	26.7		145	140	130		35.9	29.8
	48	25	81	177	10		125	120	115		38.3	28.3		140	142.5	132.5		34.6	33.7
	11	24	79.5	181	8		140	130	100		41.2	38.5		117.5	117.5	110		35.4	31.6
	8	21	95	186	5		110	100	90		33.9	26.7		130	127.5	120		33.3	29.8
	33	21	100.5	184	0		130	115	110		38.6	31.9		145	135	130		38.8	33
	31	23	80	178	4		110	100	90		29	23.7		137.5	127.5	112.5		31.3	25.8
		25	80	184	2									120	112.5	105		36	32.2
	3	19	75	176	6		140	120	120		36.2	31.6		160	135	135		32.6	26.3
	17	22	64.5	170	14		100	100	95		39.7	30.4		132.5	122.5	120		40.5	34.7
	57	19	83.2	180	1		90	90	80		28.8	22.8		120	112.5	105		34.6	26.8
	25	21	79	193	0		70	65	55		29.4	25.6		95	92.5	80		29.2	24.2
	51	20	73.8	170	2		130	110	110		33.2	25.7		145	127.5	125		32.5	26.4
		22.8936	79.134	180.351	4.98936		109.13	101.413	91.087		34.4152	28.5478		130.904	122.021	114.202		35.9404	30.7894
		3.40865	8.57766	5.56671	4.01693		21.0635	17.1485	16.4962		4.74351	4.97079		18.4555	16.6619	15.2346		4.49612	4.82323
																		0.000409804	8.14343e-06
									PRE-test	WK 3 test
								Low (SM)	109.13	130.9
								Medium (FW)	101.41	122.02
								High (WB)	91.09	114.2

## Sheet: WK3 to post
Wk							Wk 3 test				CMJ			Post-test
SM	FP	Alder	Vekt	Høyde	År med trening		Low (SM)	Medium (FW)	High (WB)		Staballe surface	Unstable surface		Low (SM)	Medium (FW)	High (WB)		Staballe surface	Unstable surface
	7	25	78.5	171	7		157.5	142.5	130		42.7	34.4		165	145	130		40.5	30.6
	29	19	78.5	188	0.5		110	100	100		39.8	33.8		145	135	125		41.1	36.5
	53	22	78	184	2		135	120	115		40	36.3		170	150	140		39.1	37.6
	27	21	80.5	185	13		150	140	130		43	40		190	180	165		42.4	39.6
	39	20	75.5	182	4		140	130	122.5		36.2	31.4		160	145	145		35.2	29.6
	34	20	64	175	6		112.5	92.5	85		30.2	32.6		150	130	125		33.1	30.2
	35	25	63.5	171	1		140	130	120		36.1	31.3		175	155	145		36.6	33.4
	40	22	72.5	172	2		142.5	127.5	122.5		44	36.7		175	165	155		42.3	38.5
	24	22	74.5	178	0		125	117.5	105		34.7	27.9		170	155	145		37.2	32.9
	6	23	74	171	5		102.5	95	92.5		32.7	27.5		140	125	110		31.6	33.5
	45	22	75.7	183	1		100	95	90		30.2	29.3		135	120	110		32.1	30
	13	22	92	178	7		142.5	127.5	125		35.7	26.6		195	160	150		41.1	31.8
	58	38	79.8	181.5	13		102.5	95	92.5		34.8	28.5		115	110	105		34.4	29.7
Gjennomsnitt		23.1538	75.9231	178.423	4.73077		127.692	116.346	110		36.9308	32.0231		160.385	144.231	134.615		37.4385	33.3769
St Dev		4.79316	7.22382	5.97162	4.39988		19.9338	18.4452	16.3936		4.64137	4.08802		22.6809	19.6687	18.7596		3.91164	3.56234
FW							Smith	FW	Ustabilt		Stabilt	Ustabilt		Smith	FW	Ustabilt		Stabilt	Ustabilt
	49	21	90.5	189	6		140	130	125		37.6	31.7		145	145	135		33.2	30
	38	23	76	180	3		112.5	102.5	100		31.3	26.9		125	120	120		33.2	28.9
	10	21	79.5	183	5		152.5	145	115		43.7	41.6		180	185	170		42.8	41.8
	32	23	65	178	4		90	90	77.5		29.5	21.8		115	115	100		25.7	22.5
	46	26	78	184	2		132.5	120	115		30.5	25.2		150	140	145		27.2	25.7
	30	24	89.5	180	4		130	120	117.5		33.6	30.8		150	152.5	140		37.4	31
	15	25	77	179	16		122.5	117.5	112.5		36.8	32.2		165	150	150		35.9	32.5
	42	22	75.5	181	4		142.5	130	122.5		39.5	42.9		160	150	130		40.3	38.7
	44	20	79	184	2		160	150	130		28.2	23.1		170	160	150		28.3	21.9
	56	24	98.5	191	6		145	145	130		39.8	32.1		175	170	160		42.3	34.5
	37	24	88	183	0		140	135	130		35.9	30.3		165	150	140		32.2	31.5
Gjennomsnitt		23	81.5	182.909	4.72727		133.409	125.909	115.909		35.1273	30.7818		154.545	148.864	140		34.4091	30.8182
St Dev		1.84391	9.26013	4.0609	4.14948		19.5663	18.4483	15.7032		4.91937	6.74252		20.3045	19.9174	19.105		5.92865	6.15529
U							Smith	FW	Ustabilt		Stabilt	Ustabilt		Smith	FW	Ustabilt		Stabilt	Ustabilt
	22	23	91.5	178	7		117.5	122.5	112.5		34.1	21.9		125	130	125		28.2	27.9
	52	34	71	180	14		112.5	107.5	102.5		33.1	27.5		120	115	115		35.2	33.4
	21	22	63.5	175	5		105	102.5	100		39	32.9		137.5	130	130		42.2	35.3
	55	26	72.3	173	7		147.5	130	125		35.2	30.2		172.5	152.5	150		39.5	34.8
	14	24	73	179	3		145	137.5	120		32.8	29.8		165	180	170		33.1	28.1
	12	25	80.5	179	10		112.5	97.5	95		29.2	24.9		135	125	120		31.7	32.2
	9	23	84	191	4		127.5	115	105		38.5	32.3		140	130	130		40.6	38.2
	47	20	78.5	185	4		122.5	122.5	110		36.5	28.8		150	140	135		39.5	34.4
	20	23	88.5	181	6		140	130	125		39.5	35.2		160	155	155		38.5	35.2
	50	21	75	183	4		167.5	150	142.5		48	37.4		200	190	185		43.2	39.4
	26	20	82	179	2		140	130	120		42.1	37		180	170	170		43.6	37.9
	23	21	84.5	183	3		145	140	130		35.9	29.8		170	160	155		35.5	33.4
	48	25	81	177	10		140	142.5	132.5		34.6	33.7		165	157.5	155		38.6	33
Gjennomsnitt		23.6154	78.8692	180.231	6.07692		132.5	125.192	116.923		36.8077	30.8769		155.385	148.846	145.769		37.6462	34.0923
St Dev		3.66375	7.7361	4.60351	3.47519		17.8827	15.9903	14.1478		4.75736	4.5426		23.2479	22.7673	21.6839		4.65575	3.44975
K							Smith	FW	Ustabilt		Stabilt	Ustabilt		Smith	FW	Ustabilt		Stabilt	Ustabilt
Bjørner Sveen	11	24	79.5	181	8		117.5	117.5	110		35.4	31.6		110	110	100		39.6	29.9
Erik Breivik	8	21	95	186	5		130	127.5	120		33.3	29.8		130	122.5	120		34.9	31.3
Jason Sowerby	33	21	100.5	184	0		145	135	130		38.8	33		145	142.5	125		42.6	36.3
Joakim Sigdestad	31	23	80	178	4		137.5	127.5	112.5		31.3	25.8		120	112.5	100		30.4	24.5
Magnus Skjelstad		25	80	184	2		120	112.5	105		36	32.2		120	112.5	105		32.8	30.9
Magnus Sollid	3	19	75	176	6		160	135	135		32.6	26.3		135	135	150		32.9	27.3
Martin Persson	17	22	64.5	170	14		132.5	122.5	120		40.5	34.7		135	125	122.5		38.5	33.8
Matias Brekke	57	19	83.2	180	1		120	112.5	105		34.6	26.8		120	112.5	105		31.2	25.2
Sveinung Tinnes	25	21	79	193	0		95	92.5	80		29.2	24.2		95	90	70		29.3	24.8
Vegard Vangsnes	51	20	73.8	170	2		145	127.5	125		32.5	26.4		135	120	125		29.2	25.8
Gjennomsnitt		21.5	81.05	180.2	4.2		130.25	121	114.25		34.42	29.08		124.5	118.25	112.25		34.14	28.98
St Dev		2.01384	10.2708	7.13053	4.34102		18.2365	12.8668	15.7255		3.41363	3.62455		14.6154	14.5321	21.3584		4.65193	4.10279
