# Supplementary material for: The short- and long-term effects of resistance training with different stability requirements
Source: PLoS One. 2019 Apr 1;14(4):e0214302. doi: 10.1371/journal.pone.0214302 (PMC6443166; doi:10.1371/journal.pone.0214302)
Supplement: S2 File — (XLSX) [file pone.0214302.s002.xlsx]

## Sheet: Sheet1
Description	Soleus	Biceps femoris	Vastus Lateralis	Vastus Medialis	Rectus femoris	Kraft	Week 3	Description	Soleus	Biceps femoris	Vastus Lateralis	Vastus Medialis	Rectus femoris	Kraft					Description	Soleus	Biceps femoris	Vastus Lateralis	Vastus Medialis	Rectus femoris	Kraft		Description	Soleus	Biceps femoris	Vastus Lateralis	Vastus Medialis	Rectus femoris	Kraft
PRE FW	69.9219	70.6636	224.414	477.794	218.537	918.188		3 FW	82.9	81.7148	255.991	342.325	160.635	1005.21	9.47743			SM	3 FW	82.9	81.7148	255.991	342.325	160.635	1005.21		POST FW	101.996	59.9265	286.786	541.67	183.767	1004.91
PRE FW	104.64	28.34	272.531	214.088	226.168	649.203		3 FW	72.6287		267.815	343.187	232.723	511.076	-21.2765				3 FW	67.3772	37.4211	214.214	443.36	266.92	710.28		POST FW	115.454	63.0752	234.608	321.284	300.076	1184.01
PRE FW	9.77506	86.4502	173.484	150.439	136.122	887.406		3 FW	7.8515	60.5179	196.265	184.817	189.593	898.696	1.2722				3 FW	114.817	54.3199	362.571	676.215	295.193	865.019		POST FW	110.245	41.1032	322.054	684.662	299.268	888.1
PRE FW	64.963	37.3488	426.885	547.825	239.6	731.386		3 FW	54.5073	28.2358	263.791	276.973	199.254	775.461	6.02623				3 FW	298.737	107.146	423.056	297.429	545.83	1232.85		POST FW	382.57	76.245	329.825	356.145	555.676	1330.96
PRE FW	62.9863	58.9008	337.585	245.148	242.544	629.237		3 FW	171.137	105.524	368.266	527.103	274.497	894.15	42.1007				3 FW	90.5237	54.7436	260.459	551.384	480.408	1150.69		POST FW	57.8656	50.0094	272.448	269.759	414.99	1070.48
PRE FW	28.9612	86.3069	114.972	123.195	109.829	578.343		3 FW	30.4854	62.8412	149.137	135.301	156.065	528.071	-8.69232				3 FW	110.377	42.1303	395.366	407.788	477.858	726.473		POST FW	121.139	63.7941	599.132	696.319	275.313	757.484
PRE FW						793.539		3 FW	147.156	49.4513	285.047	576.516	209.126	992.516	25.0746				3 FW	204.434	161.944	348.419	230.926	234.143	1363.85		POST FW	426.855	209.392	426.064	392.931	279.655	1590.35
PRE FW	76.6674	29.9705	191.65	206.851	145.575	500.294		3 FW	67.3772	37.4211	214.214	443.36	266.92	710.28	41.9727				3 FW	98.7203	51.7319	388.916	515.024	321.837	1173.53		POST FW	191.668	74.5212	362.976	628.989	335.179	1678.85
PRE FW	51.5039	29.1712	231.922	302.283	198.011	1156.1		3 FW	21.0888	42.7272	280.326	239.846	224.112	1166.09	0.864647				3 FW	50.8744	93.6077	169.618	217.669	126.187	966.973		POST FW	1.80911	69.7331	143.185	118.291	66.9718	858.131
PRE FW	121.296	48.1761	287.448	344.304	274.809	805.676		3 FW	114.817	54.3199	362.571	676.215	295.193	865.019	7.36549				3 FW	102.711	35.2524	225.397	311.941	147.565	942.996		POST FW	122.569	30.162	245.846	311.38	130.712	1069.77
PRE FW	70.6962	125.127	258.93	273.814	94.8788	757.945		3 FW	75.8476	122.751	451.562	292.883	196.726	787.309	3.87419				3 FW	8.239	42.4052	205.943	196.529	184.522	441.964		POST FW	10.1775	50.5807	294.553	254.663	211.698	498.713
PRE FW	59.1976	64.0586	321.176	260.988	303.94	843.837		3 FW	91.5068	119.118	224.403	237.734	47.0047	583.062	-30.9035				3 FW	83.434	70.0012	131.857	140.902	115.12	703.014		POST FW	81.0604	113.9	248.893	279.42	255.051	1051.67
PRE FW	59.5775	25.1852	268.407	156.658	127.446	1240.78		3 FW	62.1127	1.90294	1.75911	337.511	205.088	1192.45	-3.89553				3 FW	39.6171	48.6699	359.339	348.949	139.798	674.692		POST FW	64.0185	67.3796	279.578	455.969	227.346	818.482
PRE FW	63.7465	65.746	303.83	252.82	199.6	933.526		3 FW	66.4432		66.5511	302.494	236.053	1028.82	10.2081					104.059	67.776	287.781	360.034	268.924	919.811		#DIV/0!	137.494	74.6017	311.227	408.576	271.977	1061.68
PRE FW	29.1863	37.6999	148.203	204.529	200.343	881.701		3 FW	75.314		109.434	262.652	64.5588	839.56	-4.77949					74.5683	35.9839	95.9714	154.97	148.335	264.986		0	128.857	45.2172	109.874	180.631	123.225	328.063
PRE FW	90.8107	91.2341	460.93	225.476	403.168	949.464		3 FW	86.0304			372.539	147.034	460.988	-51.4476
PRE FW	44.7181	32.1367	158.085	372.048	162.527	961.728		3 FW	57.2087		234.529	505.833	273.609	1218.73	26.723			SM	3 SM	61.928	89.9886	306.714	368.989	182.413	987.941		POST SM	101.876	58.5942	339.509	741.544	189.578	1098.99
PRE FW	26.1266	28.7556	154.674	137.353	131.705	1223.9		3 FW	33.2337	37.7874	180.477	166.589	135.863	779.64	-36.2989				3 SM	60.1926	47.2739	212.354	563.172	357.842	921.014		POST SM	100.72	75.2453	189.893	363.092	346.118	1162.13
PRE FW	10.0293	75.871	62.3038	264.137	85.7818	635.57		3 FW	40.9744	115.862	217.104	383.535	67.3	848.968	33.5759				3 SM	114.256	49.9181	264.168	571.935	193.647	840.539		POST SM	120.376	37.0954	249.012	631.004	192.793	921.245
PRE FW	22.7484	20.6582	287.123	328.683	156.09	665.987		3 FW	68.3074	33.0893	252.377	407.266	130.121	747.395	12.2236				3 SM	206.834	38.4262	413.149	367.293	465.009	1200.16		POST SM	305.608	105.713	367.678	293.632	510.992	1291.97
PRE FW	92.1579	45.4349	320.102	336.836	194.369	808.048		3 FW	99.6682	49.466	423.411	245.819	186.949	1069.55	32.3623				3 SM	77.7547	46.4666	256.638	462.762	435.184	1047.96		POST SM	86.9488	55.8051	311.141	313.427	551.526	1340
PRE FW	112.172	54.9847	293.876	557.876	344.628	576.519		3 FW	126.222	49.5725	423.129	461.39	243.611	598.785	3.86209				3 SM	83.1354	44.2576	375.982	389.584	442.381	639.265		POST SM	107.08	60.8916	514.714	619.592	343.757	681.613
PRE FW						1094.45		3 FW	298.737	107.146	423.056	297.429	545.83	1232.85	12.646				3 SM	62.1519	58.6643	333.471	243.117	402.125	1262.48		POST SM	160.064	90.2592	359.45	381.279	358.186	1369.2
PRE FW	45.0778	28.1924	158.761	304.11	323.338	712.186		3 FW	33.6035	36.3281	275.784	322.34	107.085	833.252	16.9991				3 SM	86.724	80.5917	422.431	538.961	299.187	1236.63		POST SM	153.703	83.9698	329.474	568.58	294.337	1537.12
PRE FW	55.0937	101.363	127.371	705.902	193.502	1051.56		3 FW	38.9852	104.008	240.153	909.068	245.655	1180.69	12.2799				3 SM	46.4845	84.2546	166.948	205.596	142.987	906.877		POST SM	1.94374	70.7369	157.194	134.85	105.928	927.712
PRE FW								3 FW	90.5237	54.7436	260.459	551.384	480.408	1150.69					3 SM	19.304	33.7233	203.414	291.043	142.658	747.745		POST SM	75.9315	27.1228	192.202	244.921	96.6874	807.454
PRE FW	83.6272	53.3217	214.514	135.498	81.9772	958.197		3 FW						999.991	4.36181				3 SM	35.0951	55.3532	253.126	257.187	152.859	535.876		POST SM	34.6384	64.5624	325.467	374.872	263.606	628.221
PRE FW	64.8433	40.6239	141.354	193.843	206.152	708.041		3 FW	64.7198	30.1606	112.084	354.92	193.564	736.66	4.04195				3 SM	77.4792	51.0283	189.031	202.881	327.239	1254.98		POST SM	51.7727	142.1	332.045	366.846	280.443	1219.22
PRE FW	120.872	57.3392	373.721	670.207	191.253	720.422		3 FW	110.377	42.1303	395.366	407.788	477.858	726.473	0.839916				3 SM	40.3464	35.124	410.265	398.762	218.546	653.514		POST SM	38.7505	83.6134	264.429	431.94	228.328	833.803
PRE FW	41.3689	117.033	284.509	275.004	364.144	1204.29		3 FW	204.434	161.944	348.419	230.926	234.143	1363.85	13.2495					74.745	55.0054	292.899	373.945	289.391	941.152		#DIV/0!	103.032	73.5161	302.477	420.429	289.406	1062.98
PRE FW	101.345	74.7554	252.819	278.671	178.447	689.714		3 FW	108.229	93.1198	391.53	286.705	213.938	957.626	38.8439					46.9053	18.62	90.6563	131.111	123.039	251.157		0	76.2836	29.5768	94.1491	172.93	136.417	284.891
PRE FW	25.7832	54.7605	276.271	431.497	232.811	918.076		3 FW	231.599	37.2915	221.126	628.575	279.728	1257.91	37.016
PRE FW	97.7796			361.744	104.748	1064.35		3 FW	98.7203	51.7319	388.916	515.024	321.837	1173.53	10.2584			SM	3 U	94.366	74.3512	246.983	277.253	175.286	976.66		POST U	93.562	47.7395	283.304	546.439	138.773	940.841
PRE FW	41.7837			269.284	81.4903	752.101		3 FW	50.8744	93.6077	169.618	217.669	126.187	966.973	28.5696				3 U	51.4897	42.0654	212.03	589.869	392.444	982.313		POST U	103.311	73.2916	233.357	373.716	395.228	1217.59
PRE FW	92.4469	76.6505	207.464	299.389	97.7051	831.273		3 FW	81.1234	81.4005	331.483	331.424	159.118	1014.27	22.0142				3 U	157.93	47.5339	302.043	539.734	261.979	963.449		POST U	113.431	39.9093	321.892	677.48	256.06	955.37
PRE FW	85.046	60.3655	236.642	206.931	129.474	725.43		3 FW	102.711	35.2524	225.397	311.941	147.565	942.996	29.9914				3 U	283.565	127.822	508.258	338.212	551.695	1324.07		POST U	246.335	60.1748	365.435	350.808	675.801	1289.66
PRE FW	42.0299	33.0867	330.843	469.024	190.366	1251.74		3 FW	37.8965	35.6786	427.289	432.728	198.703	1365.03	9.0514				3 U	74.8785	53.8725	281.74	598.915	596.52	1149.04		POST U	99.2278	58.1165	323.231	275.012	498.287	1155.47
PRE FW	75.1231	51.9182	222.644	577.519	285.697	1225.7		3 FW						1088.52	-11.192				3 U	87.0399	55.0936	456.489	317.723	395.887	635.457		POST U	97.9184	96.1817	449.418	556.987	225.588	657.155
PRE FW	65.6312	45.0648	171.234	153.092	75.7898	1037.07		3 FW	118.445	43.7173	194.838	82.0161	80.0019	1119.66	7.96371				3 U	219.92	114.063	311.888	214.515	205.237	1361.26		POST U	326.646	149.771	361.617	379.699	251.076	1402.62
PRE FW	36.6371	38.9291	188.046	372.102	147.185	462.7		3 FW	8.239	42.4052	205.943	196.529	184.522	441.964	-4.4815				3 U	80.4785	70.0914	353.713	475.023	313.2	1131.25		POST U	98.7864	53.6713	343.176	476.819	366.414	1628.13
PRE FW	64.7521	69.6985	450.667	341.003	182.161	669.375		3 FW	111.725	49.728	559.575	315.65	179.248	648.314	-3.14638				3 U	51.0071	79.9909	158.429	207.402	145.002	1082.02		POST U	1.95028	2.68438	2.1704	121.897	65.3191	922.964
PRE FW	56.1385	97.5305	203.085	383.781	258.693	1120.1		3 FW						1088.38	-2.83211				3 U	193.611	30.3944	213.371	324.483	143.066	990.422		POST U	196.312	32.0477	268.438	365.784	145.358	1084.9
PRE FW	48.67	36.8138	259.416	148.465	335.722	1337.53		3 FW	84.4188	33.019	320.856	680.961	299.567	1462.6	9.35022				3 U	74.2658	43.3817	230.632	219.106	251.438	464.423		POST U	32.2419	57.756	363.688	394.279	391.207	540.34
PRE FW	49.4975	54.3712	158.635	51.9464	109.579	694.278		3 FW	83.434	70.0012	131.857	140.902	115.12	703.014	1.25827				3 U	72.4483	54.1322	147.023	141.312	102.879	818.768		POST U	68.2025	167.334	220.428	239.795	129.275	984.3
PRE FW	75.3983			283.258	164.619	1189.08		3 FW						1144.98	-3.70859				3 U	45.7653	54.955	327.333	366.958	139.014	752.49		POST U	42.8562	74.8542	231.002	427.73	173.155	825.919
PRE FW	44.6619	34.741	352.08	340.884	154.99	639.421		3 FW	39.6171	48.6699	359.339	348.949	139.798	674.692	5.51601					114.366	65.2113	288.456	354.654	282.588	971.663		#DIV/0!	116.983	70.2717	289.781	398.957	285.503	1046.56
PRE FW	282.012	52.3459	274.873	471.495	298.169	1030.88		3 FW	406.077	67.8615	293.005	329.63	263.483	1044.61	1.33151					75.189	28.3258	106.673	152.105	159.951	256.155		0	89.9209	45.2615	108.588	145.229	173.131	297.476
	67.4432	56.6128	248.378	311.541	195.084	874.268			94.356	62.4276	273.911	363.127	212.451	932.369	7.38938
	43.3207	25.7193	90.5998	147.219	83.495	226.429			74.9744	33.762	114.951	165.67	104.221	251.81	19.3973			FW	3 FW	72.6287		267.815	343.187	232.723	511.076		POST FW	171.776	50.243	296.432	353.507	201.691	747.94
																			3 FW	30.4854	62.8412	149.137	135.301	156.065	528.071		POST FW	26.9795	97.7379	174.964	163.49	120.596	779.633
																			3 FW	21.0888	42.7272	280.326	239.846	224.112	1166.09		POST FW	79.5482	59.1757	211.697	298.399	200.528	1411.16
PRE SM	67.6998	62.2527	257.595	498.159	233.437	901.891		3 SM	61.928	89.9886	306.714	368.989	182.413	987.941	9.54109				3 FW	75.8476	122.751	451.562	292.883	196.726	787.309		POST FW	101.983	55.4683	428.779	291.173	213.017	1179.26
PRE SM	188.519	32.3787	314.902	264.871	279.209	790.95		3 SM	158.429	42.4944	294.839	386.819	238.052	722.416	-8.66475				3 FW	57.2087		234.529	505.833	273.609	1218.73		POST FW	108.834	63.0339	355.688	297.511	311.821	1607
PRE SM	8.1656	64.2206	137.617	173.114	98.5778	960.234		3 SM	7.41781	81.3734	167.638	189.643	147.79	911.865	-5.0373				3 FW	40.9744	115.862	217.104	383.535	67.3	848.968		POST FW	91.5626	134.133	152.033	582.109	157.564	1054.01
PRE SM	129.07	48.9241	325.304	435.223	154.365	1170.52		3 SM	51.1339	30.1912	253.898	267.771	172.666	765.18	-34.6289				3 FW	68.3074	33.0893	252.377	407.266	130.121	747.395		POST FW	115.681	37.5064	263.284	170.932	122.758	880.802
PRE SM	91.4096	99.9079	261.939	199.386	186.552	614.612		3 SM	76.5073	106.717	344.028	407.758	229.534	759.221	23.5286				3 FW	99.6682	49.466	423.411	245.819	186.949	1069.55		POST FW	69.6129	49.4639	445.501	228.949	239.071	1369.97
PRE SM	21.8076	91.402	124.016	137.592	96.8224	518.962		3 SM	17.69	80.6412	180.265	157.518	160.952	638.11	22.9589				3 FW	81.1234	81.4005	331.483	331.424	159.118	1014.27		POST FW	75.6587	58.9449	254.036	221.589	176.545	970.748
PRE SM				1179.29	694.464	932.614		3 SM	187.546	49.2105	303.344	550.083	215.982	930.404	-0.236938				3 FW	37.8965	35.6786	427.289	432.728	198.703	1365.03		POST FW	56.7576	46.0981	397.258	202.328	216.726	1327.57
PRE SM	42.3022	39.9849	224.186	228.028	128.197	938.39		3 SM	60.1926	47.2739	212.354	563.172	357.842	921.014	-1.85161				3 FW	118.445	43.7173	194.838	82.0161	80.0019	1119.66		POST FW	116.809	31.5084	211.569	90.5388	121.928	1132.05
PRE SM	79.7121	27.0171	227.895	263.267	194.247	1121.78		3 SM	86.2611	41.9973	278.198	204.222	197.565	1149.06	2.43181					63.9704	65.2814	293.625	309.076	173.221	943.287		#DIV/0!	92.2911	62.1194	290.113	263.684	189.295	1132.74
PRE SM	129.767	53.691	278.042	393.248	215.374	720.273		3 SM	114.256	49.9181	264.168	571.935	193.647	840.539	16.6972					29.9755	34.0283	101.792	127.146	63.1334	280.407	#DIV/0!	0	37.8361	29.3584	102.888	129.588	58.258	277.04
PRE SM	69.5457	107.164	275.947	327.155	113.456	753.804		3 SM	81.136	187.634	412.412	275.109	71.6852	647.763	-14.0674
PRE SM	38.6819	78.5469	351.459	290.444	303.922	766.728		3 SM	62.4641	97.1315	213.595	225.344	44.127	642.405	-16.2147			FW	3 SM	158.429	42.4944	294.839	386.819	238.052	722.416		POST SM	179.021	54.2231	325.866	485.446	237.236	854.34
PRE SM	63.1541	31.6009	333.108	199.061	199.17	1257.46		3 SM	103.965	1.89214	1.82588	392.262	251.034	1342.72	6.78085				3 SM	17.69	80.6412	180.265	157.518	160.952	638.11		POST SM	20.0814	82.0243	196.379	197.698	159.715	794.237
PRE SM	75.8892	75.237	483.722	389.69	339.522	1268.12		3 SM	91.7769	31.8945	62.93	346.332	233.516	976.998	-22.957				3 SM	86.2611	41.9973	278.198	204.222	197.565	1149.06		POST SM	109.354	44.0574	263.755	365.625	238.177	1434.09
PRE SM	66.1173	33.0552	129.628	178.479	178.782	943.569		3 SM	75.5467		140.451	272.038	81.873	854.9	-9.39722				3 SM	81.136	187.634	412.412	275.109	71.6852	647.763		POST SM	121.216	84.1378	407.863	288.145	88.4009	1130.79
PRE SM	92.9835	68.4553	396.763	207.728	311.059	743.034		3 SM							-100				3 SM						1310.95		POST SM	70.0691	49.6567	269.826	229.97	244.652	1358.3
PRE SM	52.6792	36.1806	229.359	459.114	249.986	1196.08		3 SM						1310.95	9.60396				3 SM	15.644	105.023	251.048	421.854	103.624	1351.02		POST SM	25.6272	79.9756	136.718	485.609	220.348	927.581
PRE SM	72.366	35.9055	193.173	195.202	146.512	439.303		3 SM	56.9501	39.2441	222.054	202.492	197.118	721.251	64.1805				3 SM	72.5096	36.4644	286.558	408.124	133.399	851.928		POST SM	69.8156	45.7051	330.252	210.612	198.982	940.597
PRE SM	7.17205	42.8682	73.79	272.787	165.255	560.598		3 SM	15.644	105.023	251.048	421.854	103.624	1351.02	140.996				3 SM	115.279	31.9807	410.557	244.263	200.253	1003.95		POST SM	136.361	49.0411	427.54	255.224	248.172	1323.88
PRE SM	33.9101	26.4616	318.916	370.38	138.814	1190.46		3 SM	72.5096	36.4644	286.558	408.124	133.399	851.928	-28.4371				3 SM	52.0118	46.1729	427.402	479.818	222.699	950.66		POST SM	72.0705	63.2519	291.705	227.969	219.31	1018.77
PRE SM	96.9934	43.6106	340.189	348.866	199.474	774.802		3 SM	115.279	31.9807	410.557	244.263	200.253	1003.95	29.575				3 SM	97.4114	36.2949	484.944	415.326	195.363	1287.19		POST SM	107.049	43.372	416.128	162.091	189.407	1473.16
PRE SM	152.495	64.8135	350.561	611.867	284.277	721.041		3 SM	156.662	66.6695	471.025	608.625	352.173	569.612	-21.0014				3 SM	101.785	41.3265	178.544	73.041	66.156	1224.27		POST SM	100.806	43.2977	267.524	157.335	121.944	1184.16
PRE SM						1168.24		3 SM	206.834	38.4262	413.149	367.293	465.009	1200.16	2.7324					79.8156	65.003	320.477	306.609	158.975	1012.48		#DIV/0!	91.9519	58.0675	303.051	278.702	196.94	1130.9
PRE SM	61.7716	32.9926	166.964	289.035	374.153	601.019		3 SM	64.9733	31.4705	307.194	328.171	257.262	649.766	8.11074					43.56	48.9498	107.118	134.984	62.1715	270.121		0	46.8479	16.464	91.4409	117.569	53.0334	241
PRE SM	48.6039	46.0355	236.24	953.274	216.167	743.034		3 SM	72.0313	87.4637	316.056	976.148	268.295	1210.88	62.9648
PRE SM	40.4054	22.8777	279.695	288.545	398.696	981.265		3 SM	77.7547	46.4666	256.638	462.762	435.184	1047.96	6.79647			FW	3 U	158.727	42.5053	279.533	339.279	232.272	742.163		POST U	192.178	49.5441	275.507	314.093	186.481	706.988
PRE SM	74.5874	41.26	204.506	143.195	111.635	859.822		3 SM						957.866	11.4028				3 U	46.7358	77.6174	151.381	125.409	155.354	500.925		POST U	56.4236	103.284	186.608	170.371	133.273	804.966
PRE SM	24.3228	45.5943	157.463	263.205	186.176	814.392		3 SM						790.574	-2.92464				3 U	66.2441	38.3071	237.349	218.826	169.662	1176.02		POST U	74.4996	45.7602	249.794	330.164	229.929	1375.76
PRE SM	116.015	47.0176	368.797	609.971	189.336	497.888		3 SM	83.1354	44.2576	375.982	389.584	442.381	639.265	28.3954				3 U	95.3327	131.896	429.664	270.493	161.865	806.733		POST U	93.223	61.0916	406.145	264.465	253.498	1161.48
PRE SM	38.4204	54.9176	239.28	241.324	461.83	1217.72		3 SM	62.1519	58.6643	333.471	243.117	402.125	1262.48	3.67587				3 U						1177.34		POST U	81.8743	47.7532	257.502	290.364	247.636	1392.6
PRE SM	40.0483	57.5229	270.425	314.18	173.308	520.477		3 SM	45.9059	54.7519	330.346	310.729	251.796	659.398	26.6912				3 U	49.7528	77.9187	278.092	445.532	158.595	932.689		POST U	100.113	76.0593	291.46	666.216	201.117	1018.99
PRE SM	33.1219	43.4761	277.017	374.435	239.246	647.923		3 SM	212.401	34.117	377.132	747.985	312.716	1329.28	105.16				3 U								POST U	85.0646	42.8037	334.772	195.953	213.233	955.612
PRE SM	56.5577			432.062	226.817	1117.05		3 SM	86.724	80.5917	422.431	538.961	299.187	1236.63	10.7054				3 U	136.958	65.1487	420.4	268.871	180.037	1041.21		POST U	132.267	47.4117	505.181	271.841	298.192	1351.68
PRE SM	24.2441			409.321	156.303	636.141		3 SM	46.4845	84.2546	166.948	205.596	142.987	906.877	42.559				3 U	75.7097	67.7185	320.109	345.304	163.271	952.257		POST U	81.5998	45.8998	255.13	225.998	186.312	985.785
								3 SM	52.0118	46.1729	427.402	479.818	222.699	950.66					3 U	63.0329	37.4281	481.461	490.274	230.038	1286.19		POST U	49.4098	35.4391	332.441	153.996	170.437	1172.49
PRE SM	65.5396	52.3507	194.545	188.932	103.549	642.132		3 SM	19.304	33.7233	203.414	291.043	142.658	747.745	16.4472				3 U	124.467	42.6204	204.724	86.2336	81.8358	1153.54		POST U	92.3966	31.0199	172.074	64.8311	65.6277	1059.9
PRE SM	82.5486	41.8034	488.318	639.155	203.048	1235.35		3 SM	97.4114	36.2949	484.944	415.326	195.363	1287.19	4.19683					90.7734	64.5733	311.413	287.802	170.325	976.908		#DIV/0!	94.459	53.2788	296.965	268.027	198.703	1089.66
PRE SM	119.303	62.8799	267.024	754.227	281.66	1240.94		3 SM						1106.72	-10.8165					40.5076	30.1797	111.5	134.279	44.4567	241.292		0	39.1186	20.4788	95.7924	153.575	62.9118	227.252
PRE SM	64.2249	51.319	176.815	163.741	58.5512	976.143		3 SM	101.785	41.3265	178.544	73.041	66.156	1224.27	25.4193
PRE SM	21.7249	48.1278	220.999	504.011	158.481	485.516		3 SM	35.0951	55.3532	253.126	257.187	152.859	535.876	10.3723			WB	3 FW	7.8515	60.5179	196.265	184.817	189.593	898.696		POST FW	92.7543	115.877	154.34	133.508	134.86	1042.23
PRE SM	132.818	81.9091	666.997	467.051	235.822	748.001		3 SM	102.428	52.1889	594.07	527.627	172.692	765.539	2.34466				3 FW	54.5073	28.2358	263.791	276.973	199.254	775.461		POST FW	40.675	22.8967	327.901	314.33	205.099	780.608
PRE SM	40.1898	116.4	219.656	322.328	246.91	1287.94		3 SM	20.0958	82.6456	258.828	270.865	228.548	1077.78	-16.3177				3 FW	91.5068	119.118	224.403	237.734	47.0047	583.062		POST FW	80.9458	57.7057	324.413	398.123	188.79	800.404
PRE SM	98.8536	55.3976	329.466	151.128	319.194	1261.21		3 SM	87.889	40.6385	313.531	127.174	275.697	1228.64	-2.58228				3 FW	62.1127	1.90294	1.75911	337.511	205.088	1192.45		POST FW	111.473	68.2805	388.222	238.664	202.787	1514.15
PRE SM	76.2881	47.0216	168.648	74.5498	165.284	742.898		3 SM	77.4792	51.0283	189.031	202.881	327.239	1254.98	68.9301				3 FW	66.4432		66.5511	302.494	236.053	1028.82		POST FW	61.1034	64.1597	280.017	345.437	279.189	1103.22
PRE SM	118.297			331.879	174.874	1168.47		3 SM						1196.21	2.37416				3 FW	33.2337	37.7874	180.477	166.589	135.863	779.64		POST FW	36.495	67.1379	223.25	361.792	152.089	867.271
PRE SM	42.9098	41.9848	365.451	356.4	186.661	540.469		3 SM	40.3464	35.124	410.265	398.762	218.546	653.514	20.9162				3 FW	126.222	49.5725	423.129	461.39	243.611	598.785		POST FW	142.673	72.0865	285.748	452.694	314.043	794.707
PRE SM	89.564	73.9258	240.179	487.419	266.773	1391.68		3 SM	266.229	65.5447	303.95	336.331	264.785	1092.46	-21.501				3 FW	108.229	93.1198	391.53	286.705	213.938	957.626		POST FW	162.222	77.3993	362.582	401.123	202.493	994.05
	70.2454	54.3535	272.356	364.052	223.243	887.194			85.6528	57.9561	292.545	366.214	227.059	954.608	10.2142				3 FW	231.599	37.2915	221.126	628.575	279.728	1257.91		POST FW	321.111	31.6909	183.525	1139.9	266.083	1258.7
	39.9286	21.9596	110.427	214.335	110.541	270.845			56.0074	31.6401	115.646	174.198	101.452	245.089	36.8575				3 FW						1094.68		POST FW	60.3075	54.05	211.778	409.749	289.674	1226.79
																			3 FW						1088.38		POST FW	60.5333	74.6372	267.355	180.193	162.568	1131.83
																			3 FW	84.4188	33.019	320.856	680.961	299.567	1462.6		POST FW	106.854	39.784	288.644	408.531	421.728	1538.74
PRE U	81.8549	58.5138	224.063	461.371	218.821	810.183		3 U	94.366	74.3512	246.983	277.253	175.286	976.66	20.5481				3 FW	406.077	67.8615	293.005	329.63	263.483	1044.61		POST FW	224.07	33.2742	288.287	273.077	294.564	1027.91
PRE U	134.794	24.2009	242.386	185.097	210.682	766.041		3 U	158.727	42.5053	279.533	339.279	232.272	742.163	-3.11707					134.427	54.9591	235.871	381.288	213.815	1008.05		#DIV/0!	124.344	58.2005	282.165	419.026	252.183	1114.34
PRE U	27.9558	95.4528	122.834	147.817	82.9156	769.235		3 U	30.0191	97.0828	125.304	151.25	87.3319	768.404	-0.108113					116.418	37.1704	139.945	174.576	78.6809	268.626		0	85.2511	16.5206	61.6208	253.242	79.7958	256.434
PRE U	84.807	36.5382	332.776	469.152	234.372	750.357		3 U	103.683	32.0739	216.938	245.674	169.489	795.461	6.01112
PRE U	88.7037	63.4513	272.713	226.19	196.688	680.348		3 U	133.716	87.5474	389.048	560.427	262.02	851.247	25.1195			WB	3 SM	7.41781	81.3734	167.638	189.643	147.79	911.865		POST SM	128.366	106.721	160.885	130.726	143.197	1027.07
PRE U	41.9974	89.815	109.506	123.293	114.015	516.09		3 U	46.7358	77.6174	151.381	125.409	155.354	500.925	-2.93848				3 SM	51.1339	30.1912	253.898	267.771	172.666	765.18		POST SM	49.1038	52.1846	223.371	279.167	153.165	775.881
PRE U						831.274		3 U	169.955	47.6669	267.427	516.828	224.4	818.181	-1.57513				3 SM	62.4641	97.1315	213.595	225.344	44.127	642.405		POST SM	65.8274	56.0846	383.822	482.353	336.411	887.355
PRE U	111.413	27.3043	197.629	213.925	157.463	459.891		3 U	51.4897	42.0654	212.03	589.869	392.444	982.313	113.597				3 SM	103.965	1.89214	1.82588	392.262	251.034	1342.72		POST SM	79.3528	42.3007	410.982	260.718	188.689	1430.82
PRE U	54.1382	31.6237	225.045	259.333	193.995	970.642		3 U	66.2441	38.3071	237.349	218.826	169.662	1176.02	21.1593				3 SM	91.7769	31.8945	62.93	346.332	233.516	976.998		POST SM	99.2869	68.6652	331.49	478.631	261.63	1190.65
PRE U	132.8	38.5246	245.879	279.197	210.166	826.642		3 U	157.93	47.5339	302.043	539.734	261.979	963.449	16.5497				3 SM	56.9501	39.2441	222.054	202.492	197.118	721.251		POST SM	103.819	55.62	231.779	354.769	154.344	789.91
PRE U	80.6115	109.522	249.189	299.484	117.906	830.971		3 U	95.3327	131.896	429.664	270.493	161.865	806.733	-2.91681				3 SM	156.662	66.6695	471.025	608.625	352.173	569.612		POST SM	188.614	73.0068	432.969	592.851	405.916	901.888
PRE U	73.2135	71.0405	357.366	279.45	272.432	779.312		3 U	89.7507	108.72	270.099	321.113	60.7717	823.746	5.70171				3 SM	45.9059	54.7519	330.346	310.729	251.796	659.398		POST SM	84.0455	45.4548	357.203	273.213	271.108	785.573
PRE U	59.5928	61.1064	250.819	130.375	93.0374	1029.47		3 U	73.1029	1.88738	1.74069	320.579	152.041	1191.63	15.7513				3 SM	212.401	34.117	377.132	747.985	312.716	1329.28		POST SM	224.335	39.0805	234.16	1061.53	237.589	1270.35
PRE U	63.0068	60.2176	359.313	331.667	311.028	879.731		3 U	81.9912	45.3301	66.9224	351.802	256.393	993.69	12.9538				3 SM						1106.43		POST SM	71.7991	72.7821	304.624	758.17	382.674	1431.79
PRE U	84.0907	33.0038	135.101	153.231	149.946	830.454		3 U	90.0295	418.407		273.64	75.627	889.914	7.15993				3 SM	20.0958	82.6456	258.828	270.865	228.548	1077.78		POST SM	36.7045	102.39	425.394	234.539	295.418	1098.1
PRE U	88.134	105.737	435.626	206.205	282.762	945.887		3 U		417.285				913.228	-3.45279				3 SM	87.889	40.6385	313.531	127.174	275.697	1228.64		POST SM	76.8743	51.3283	328.615	476.885	356.21	1562.07
PRE U	54.1119	38.3332	220.281	443.51	257.51	1055.99		3 U						1177.34	11.4918				3 SM	266.229	65.5447	303.95	336.331	264.785	1092.46		POST SM	260.786	39.4537	288.227	298.022	252.758	1132.97
PRE U	32.2073	40.6222	183.837	190.407	177.08	725.364		3 U	67.9556	43.6929	182.44	175.575	142.805	702.373	-3.16952					110.434	51.453	255.522	356.814	241.151	976.997		#DIV/0!	117.404	58.7425	339.024	479.243	285.704	1134.68
PRE U	37.5795	60.8276	185.177	307.744	116.588	645.086		3 U	49.7528	77.9187	278.092	445.532	158.595	932.689	44.5836					78.3094	27.7005	140.191	189.019	81.9111	283.833		0	72.8231	19.1873	70.8712	250.638	78.9628	271.592
PRE U	46.1904	25.5461	300.921	365.782	120.758	1070.77		3 U							-100
PRE U	103.688	51.2196	260.903	294.711	158.502	646.182		3 U	136.958	65.1487	420.4	268.871	180.037	1041.21	61.1332			WB	3 U	30.0191	97.0828	125.304	151.25	87.3319	768.404		POST U	118.364	135.293	162.234	117.877	116.328	1012.78
PRE U	174.399	65.2732	335.972	667.691	290.091	563.581		3 U	139.539	54.5338	439.798	722.727	309.891	687.628	22.0106				3 U	103.683	32.0739	216.938	245.674	169.489	795.461		POST U	94.7027	22.0174	154.795	263.596	160.851	825.923
PRE U						1151.18		3 U	283.565	127.822	508.258	338.212	551.695	1324.07	15.0187				3 U	89.7507	108.72	270.099	321.113	60.7717	823.746		POST U	123.861	68.654	351.169	430.113	330.214	823.209
PRE U	57.0188	45.2337	130.248	227.856	362.994	639.282		3 U	82.8157	20.7083	184.613	205.868	59.1015	604.749	-5.40192				3 U	73.1029	1.88738	1.74069	320.579	152.041	1191.63		POST U	92.3118	94.3216	449.97	261.111	196.575	1540.29
PRE U	113.856	79.0368	249.269	929.105	237.712	1269.9		3 U	134.34	109.302	400.27	950.537	239.616	1190.34	-6.2655				3 U	81.9912	45.3301	66.9224	351.802	256.393	993.69		POST U	78.1125	50.3357	279.724	304.398	260.996	1123.35
PRE U	33.4489	15.9151	194.835	210.534	162.176	1318.98		3 U	74.8785	53.8725	281.74	598.915	596.52	1149.04	-12.8847				3 U	67.9556	43.6929	182.44	175.575	142.805	702.373		POST U	74.8664	66.0954	233.602	331.912	145.366	891.184
PRE U	56.7034	23.4563	175.96	110.082	131.662	825.617		3 U						1060.96	28.5047				3 U	139.539	54.5338	439.798	722.727	309.891	687.628		POST U	110.918	61.5903	343.721	488.15	328.613	792.526
PRE U	54.98	32.6374	135.32	255.16	210.309	686.257		3 U	94.9458	39.468	164.836	404.678	258.678	842.35	22.7454				3 U	107.855	76.4807	343.779	308.399	189.765	803.126		POST U	113.496	41.9374	360.858	414.289	241.334	927.871
PRE U	105.133	38.0713	294.678	541.403	234.007	516.773		3 U	87.0399	55.0936	456.489	317.723	395.887	635.457	22.9663				3 U	176.85	28.1048	290.239	739.561	361.577	1246.15		POST U	187.972	31.2729	191.458	926.224	227.333	1158.42
PRE U	114.46	118.988	208.102	216.677	199.367	1035.65		3 U	219.92	114.063	311.888	214.515	205.237	1361.26	31.4404				3 U						1064.99		POST U	56.4387	49.4801	224.361	492.923	371.063	1291.1
PRE U	75.1357	110.131	267.331	278.762	159.478	680.761		3 U	107.855	76.4807	343.779	308.399	189.765	803.126	17.9748				3 U						1164.96		POST U	69.6474	95.3157	375.273	271.595	224.657	1243.97
PRE U	25.3627	55.998	253.064	438.698	202.279	933.557		3 U	176.85	28.1048	290.239	739.561	361.577	1246.15	33.4846				3 U	76.795	33.7357	296.542	122.381	298.02	1407.3		POST U	75.651	35.9641	254.153	427.998	411.735	1608.09
PRE U	100.346			441.712	216.405	1198.15		3 U	80.4785	70.0914	353.713	475.023	313.2	1131.25	-5.58359				3 U	258.461	52.1856	276.981	366.676	281.102	1122.41		POST U	189.034	29.4083	320.915	255.895	276.825	1088.1
PRE U	68.6982	41.5854	383.45	477.938	203.589	833.114		3 U	51.0071	79.9909	158.429	207.402	145.002	1082.02	29.8763					119.145	49.4079	240.949	380.979	228.041	1018.91		#DIV/0!	106.573	56.7614	307.746	418.601	274.065	1135.28
PRE U	88.0375	84.132	220.514	318.816	135.253	834.796		3 U	75.7097	67.7185	320.109	345.304	163.271	952.257	14.0706					63.3053	30.1907	136.341	214.474	97.1679	237.005		0	45.4346	23.0077	77.8412	190.191	79.3301	272.774
PRE U	105.811	74.4069	294.315	247.001	158.047	852.986		3 U	193.611	30.3944	213.371	324.483	143.066	990.422	16.1124
PRE U	35.6711	33.0987	340.059	483.386	222.948	786.527		3 U	63.0329	37.4281	481.461	490.274	230.038	1286.19	63.5277				3 FW	171.137	105.524	368.266	527.103	274.497	894.15		POST FW	130.674	132.464	349.431	523.655	185.496	924.859
PRE U	84.5113	41.8043	218.498	551.446	299.93	1097.57		3 U						1063.65	-3.09109				3 FW	147.156	49.4513	285.047	576.516	209.126	992.516		POST FW	158.427	35.3348	176.324	308.998	96.6515	856.425
PRE U	70.4528	54.4278	146.11	118.048	62.6142	1153.45		3 U	124.467	42.6204	204.724	86.2336	81.8358	1153.54	0.00789382				3 FW	75.314		109.434	262.652	64.5588	839.56		POST FW	71.7965	32.5551	172.796	134.398	111.506	967.237
PRE U	71.0113	37.1241	196.832	400.526	158.518	311.195		3 U	74.2658	43.3817	230.632	219.106	251.438	464.423	49.2387				3 FW	86.0304			372.539	147.034	460.988		POST FW	52.6853	69.5944	255.262	225.166	202.713	781.823
PRE U	50.3653	60.6948	508.514	394.269	214.407	704.01		3 U	123.007	44.0686	563.334	390.517	209.469	550.067	-21.8666				3 FW	33.6035	36.3281	275.784	322.34	107.085	833.252		POST FW	35.9881	46.9193	247.929	356.966	97.8886	666.967
PRE U	178.687	120.718	195.142	374.149	269.401	1151.37		3 U						1164.96	1.17996				3 FW	38.9852	104.008	240.153	909.068	245.655	1180.69		POST FW	98.399	135.81	298.368	516.994	235.255	1181.59
PRE U	73.3542	38.5744	247.568	132.048	265.158	1479.82		3 U	76.795	33.7357	296.542	122.381	298.02	1407.3	-4.90089				3 FW						999.991		POST FW	137.878	49.0613	271.781	204.439	142.537	1116.51
PRE U	52.4387	59.9141	116.425	53.2194	122.917	656.18		3 U	72.4483	54.1322	147.023	141.312	102.879	818.768	24.778				3 FW	64.7198	30.1606	112.084	354.92	193.564	736.66		POST FW	78.4116	63.8699	149.359	251.174	193.554	844.248
PRE U	142.281			276.074	162.957	1218.73		3 U						1169.01	-4.07974				3 FW	111.725	49.728	559.575	315.65	179.248	648.314		POST FW	112.417	33.2358	412.033	256.893	199.056	740.989
PRE U	71.4205	41.6682	335.797	330.993	141.619	568.921		3 U	45.7653	54.955	327.333	366.958	139.014	752.49	32.2663				3 FW						1144.98		POST FW	75.8335	44.6062	297.129	291.392	207.983	1081.27
PRE U	218.563	50.4644	241.317	432.582	272.94	857.318		3 U	258.461	52.1856	276.981	366.676	281.102	1122.41	30.9208					91.0838	62.5333	278.62	455.098	177.596	873.11		#DIV/0!	95.251	64.3451	263.041	307.007	167.264	916.192
	82.2897	56.8827	246.528	317.247	194.965	854.162			108.463	77.7363	282.896	358.224	221.117	957.853	13.5432					49.2315	33.5802	155.381	212.796	69.649	221.367		0	39.3027	38.7615	82.3439	127.548	50.6527	170.002
	41.4263	27.5389	86.7594	165.564	66.6134	243.313			57.7308	83.1691	121.935	185.726	117.961	232.534	29.0126
																			3 SM	76.5073	106.717	344.028	407.758	229.534	759.221		POST SM	122.164	81.9095	317.149	386.186	169.26	1262.74
																			3 SM	187.546	49.2105	303.344	550.083	215.982	930.404		POST SM	182.34	48.8409	292.563	308.953	144.079	1002.7
																			3 SM	75.5467		140.451	272.038	81.873	854.9		POST SM	21.9011	55.3456	176.316	112.763	107.399	940.711
																			3 SM								POST SM	58.8696	59.4327	282.089	182.916	262.097	789.036
																			3 SM	64.9733	31.4705	307.194	328.171	257.262	649.766		POST SM	60.7994	23.7619	298.656	352.361	351.571	462.842
																			3 SM	72.0313	87.4637	316.056	976.148	268.295	1210.88		POST SM	91.4762	137.568	292.508	933.106	252.429	1149.92
																			3 SM						957.866		POST SM	114.274	58.0481	254.881	220.161	130.808	1072.78
																			3 SM						790.574		POST SM	70.2247	62.6264	210.943	309.465	270.06	898.042
																			3 SM	102.428	52.1889	594.07	527.627	172.692	765.539		POST SM	98.7134	35.0477	582.016	241.286	332.432	780.775
																			3 SM						1196.21		POST SM	85.3046	39.2316	286.109	252.874	158.398	1052.97
																				96.5054	65.4102	334.19	510.304	204.273	901.707		#DIV/0!	90.6066	60.1812	299.323	330.007	217.853	941.251
																				46.3808	30.7481	146.409	252.726	68.791	194.667		0	43.5853	31.6594	108.379	226.806	86.9247	226.106
																			3 U	133.716	87.5474	389.048	560.427	262.02	851.247		POST U	138.316	94.4119	318.26	416.927	186.962	839.91
																			3 U	169.955	47.6669	267.427	516.828	224.4	818.181		POST U	216.141	42.3035	217.724	325.029	107.711	860.303
																			3 U	90.0295	418.407		273.64	75.627	889.914		POST U	82.5564	50.2768	179.545	126.432	76.6171	1021.52
																			3 U		417.285				913.228		POST U	86.1971	89.4556	247.461	246.228	194.681	833.32
																			3 U	82.8157	20.7083	184.613	205.868	59.1015	604.749		POST U	47.8352	25.0279	307.589	352.009	479.329	595.139
																			3 U	134.34	109.302	400.27	950.537	239.616	1190.34		POST U	108.629	126.514	362.19	1126.75	267.574	1320.37
																			3 U						1060.96		POST U	85.761	61.0593	266.981	161.372	171.199	1028.09
																			3 U	94.9458	39.468	164.836	404.678	258.678	842.35		POST U	69.6643	55.8162	168.546	285.532	205.906	889.389
																			3 U	123.007	44.0686	563.334	390.517	209.469	550.067		POST U	98.9496	27.8476	404.097	269.451	285.075	628.446
																			3 U						1169.01		POST U	81.8392	42.2407	354.472	290.793	201.126	1095.81
																				118.401	148.057	328.255	471.785	189.844	889.003		#DIV/0!	101.589	61.4953	282.686	360.053	217.618	911.23
																				31.0617	168.877	151.778	245.007	85.774	211.78		0	46.757	32.4073	79.9125	282.434	111.32	216.382
