# Supplementary material for: The short- and long-term effects of resistance training with different stability requirements
Source: PLoS One. 2019 Apr 1;14(4):e0214302. doi: 10.1371/journal.pone.0214302 (PMC6443166; doi:10.1371/journal.pone.0214302)
Supplement: S3 File — (XLSX) [file pone.0214302.s003.xlsx]

## Sheet: pre and wk3 samla
	Pre	week 3
	30.9425	30.7475	-0.630201
	24.64	25.6725	4.19034
	35.31	35.305	-0.0141603
	29.5675	28.79	-2.62958
	25.66	28.3875	10.6294
	30.11	31.6375	5.07307
	31.2425	32.2975	3.37681
	28.0225	29.665	5.86136
	33.125	33.8575	2.21132
	30.51	30.685	0.573582
	25.71	26.87	4.51186
	27.94	28.215	0.984252
	23.445	25.495	8.74387
	23.275	25.45	9.34479
	27.72	27.83	0.396825
	28.515	30.11	5.59355
	25.305	26.245	3.71468
	21.9175	23.69	8.08714
	25.8375	26.6125	2.99952
	24.7875	26.9375	8.67373
	30.51	30.16	-1.14716
	23.8975	27.6675	15.7757
	34.455
	32.46	32.46	0
	29.4425	27.2825	-7.33633
	30.845	31.1	0.826714
	22.9025	23.85	4.1371
	21.31	21.6625	1.65415
	25.3525	25.045	-1.2129
	32.285	32.205	-0.247793
	26.745	28.88	7.9828
	22.8275	22.65	-0.777571
	25.5425	27.3475	7.06665
	23.775	22.89	-3.7224
	31.1775	31.195	0.0561302
	25.44	25.9275	1.91627
	21.975	24.44	11.2173
	29.41	31.3275	6.51989
	28.065	25.9925	-7.38464
	26.455	26.5	0.1701
	32.06	32.695	1.98066
	26.0375	28.195	8.28613
	32.725	33.995	3.88083
	28.9925	29.92	3.1991
	31.165	27.3625	-12.2012
	29.5025	26.4075	-10.4906
	25.675	26.2525	2.24927
GJ	27.7577	28.2154	2.48022
	3.5991	3.23527	5.48577
				0.00755491

## Sheet: wk 3 og post grupper
FP	Week 3, SM						Post
	B1	B2	B3	B4			B1	B2	B3	B4
7	35.61	35.35	35.1	35.16	35.305		35.35	35.73	36.37	36.24	35.9225	1.01749	1.74904
29	27.86	27.99	27.92	26.9	27.6675		26.75	26.56	26.43	27.07	26.7025	0.965122	-3.48785
53	34.19	34.06	33.93	33.8	33.995		33.49	34.13	34.26	34	33.97	0.999265	-0.0735402
27	26.54	27.3	27.18	26.73	26.9375		26.09	26.24	26.05	26.69	26.2675	0.975128	-2.48724
39	28.63	29.07	29.07	28.75	28.88		29.28	28.84	28.77	29.54	29.1075	1.00788	0.787742
34	24.28	23.96	24.22	22.94	23.85		22.07	22.39	22.65	22.14	22.3125	0.935535	-6.44654
35	21.44	21.82	21.44	21.95	21.6625		23.35	25.2	24.56	24.69	24.45	1.12868	12.8679
40	22.52	22.46	22.84	22.78	22.65		24.56	24.75	24.75	24.43	24.6225	1.08709	8.70861
24	25.88	26.45	26.2	26.45	26.245		26.35	26.48	26.41	26.6	26.46	1.00819	0.819204
6	25.69	25.5	25.81	25.69	25.6725		28.01	27.75	27.75	28.07	27.895	1.08657	8.65712
45	31.45	31.32	31.2	30.81	31.195		32.28	32.22	32.73	32.54	32.4425	1.03999	3.99904
13	33.75	33.81	33.68	34.19	33.8575		32.6	32.73	32.98	32.73	32.76	0.967585	-3.24153
58	26.22	26.16	26.22	26.41	26.2525		28.58	28.26	28.64	28.39	28.4675	1.08437	8.43729
					28.0131						28.5677		2.32994
FP	Week 3, FW						Post
	B1	B2	B3	B4	Snitt		B1	B2	B3	B4	Snitt		% endring
49	25.75	26.33	25.37	26.52	25.9925		28.2	28.13	28.47	28.15	28.2375	1.08637	8.63711
38	32.59	32.01	32.27	31.95	32.205		33.81	33.76	33.89	34.01	33.8675	1.05162	5.16224
10	31.46	31.59	31.78	31.72	31.6375		32.54	32.68	32.55	32.68	32.6125	1.03082	3.08179
32	27.09	27.6	27.09	27.35	27.2825		31.13	29.86	30.88	29.15	30.255	1.10895	10.8953
46	26.07	26.2	25.88	25.56	25.9275		26.92	26.79	26.67	26.73	26.7775	1.03278	3.27837
30							32.98	33.37	33.37	33.43
15	27.8	26.65	26.45	26.58	26.87		28.96	27.43	28.26	27.37	28.005	1.04224	4.22404
42	27.41	26.71	28.24	27.03	27.3475		29.09	29.28	28.26	29.28	28.9775	1.0596	5.96033
44	22.65	22.78	23.16	22.97	22.89		24.01	23.5	24.08	23.95	23.885	1.04347	4.34688
56	27.54	27.09	27.22	27.6	27.3625		31	31.32	31.07	31.26	31.1625	1.13888	13.8876
37	25.3	24.79	24.98	25.11	25.045		23.86	23.86	23.92	23.29	23.7325	0.947594	-5.24057
					27.256						28.7512		5.42331
FP	Week 3 WB						Post
	B1	B2	B3	B4			B1	B2	B3	B4
22	27.81	27.5	28.07	27.94	27.83		27.62	27.37	27.88	27.75	27.655	0.993712	-0.628818
52	27.86	28.75	28.37	27.8	28.195		29.41	29.41	29.03	29.09	29.235	1.03689	3.6886
21	25.5	25.43	25.5	25.37	25.45		26.99	26.41	26.48	26.41	26.5725	1.04411	4.41061
55	29.46	30.1	29.9	30.22	29.92		29.6	29.28	28.84	28.26	28.995	0.969084	-3.09158
14	30.67	30.48	30.73	30.86	30.685		32.15	32.85	33.43	33.56	32.9975	1.07536	7.53626
12	30.13	29.36	29.81	29.36	29.665		27.5	27.37	27.11	27.3	27.32	0.920951	-7.90494
9	28.75	29.14	27.86	27.8	28.3875		27.18	27.56	27.56	27.3	27.4	0.965214	-3.47864
47	24.66	24.09	24.79	24.22	24.44		24.35	24.28	24.15	24.22	24.25	0.992226	-0.777414
20	25.11	26.07	25.75	25.05	25.495		25.9	25.77	26.22	26.28	26.0425	1.02147	2.14748
50	27.6	26.13	26.07	26.2	26.5		25.85	26.28	25.65	25.84	25.905	0.977547	-2.24528
26	26.9	26.96	26.07	26.52	26.6125		26.28	26.41	26.48	26.35	26.38	0.991264	-0.87365
23	30.03	30.35	30.16	29.9	30.11		29.54	29.92	29.73	29.54	29.6825	0.985802	-1.41979
48	31.12	32.27	30.99	30.93	31.3275		30.11	29.86	30.18	30.18	30.0825	0.960259	-3.97414
					28.0475						27.886		-0.879191
FP	Week 3 Con						Post
	B1	B2	B3	B4			B1	B2	B3	B4
11	32.92	32.03	32.15	32.09	32.2975		31	31.71	30.69	31.9	31.325	0.969889	-3.01107
8	28.6	28.73	28.79	29.04	28.79		29.35	28.84	29.35	29.47	29.2525	1.01606	1.60646
33	31.58	31.2	31	30.62	31.1		31.32	30.3	31.77	31.26	31.1625	1.00201	0.200965
31	32.78	32.46	32.59	32.01	32.46		30.24	31	30.43	30.81	30.62	0.943315	-5.66852
28	29.86	30.05	30.49	30.24	30.16		29.54	30.11	31.26	30.56	30.3675	1.00688	0.687997
3	30.76	30.89	31.02	30.32	30.7475		31.51	31	30.94	31	31.1125	1.01187	1.18709
17	28.26	28.2	28.33	28.07	28.215		27.75	28.01	28.2	28.33	28.0725	0.994949	-0.505051
57	26.07	26.52	26.39	26.65	26.4075		27.5	27.88	27.81	27.3	27.6225	1.04601	4.60097
25	24.09	23.51	23.45	23.71	23.69		22.46	22.58	22.14	21.75	22.2325	0.938476	-6.15238
51	32.92	32.66	32.79	32.41	32.695		32.15	32.09	32.34	33.05	32.4075	0.991207	-0.879339
					29.51						29.2783		-0.793288
