# Supplementary material for: The short- and long-term effects of resistance training with different stability requirements
Source: PLoS One. 2019 Apr 1;14(4):e0214302. doi: 10.1371/journal.pone.0214302 (PMC6443166; doi:10.1371/journal.pone.0214302)
Supplement: S4 File — (XLSX) [file pone.0214302.s004.xlsx]

## Sheet: Pre
Name	Comment	Interval	Soleus	Biceps Femoris	Vastus Lateralis	Vastus Medialis	Rectus Femoris	Y1	Y2	Sum Kraft 1	Sum Kraft 2	Sum Kraft 1+2		RFD (0,2)
	PRE FW	200	15.2922	49.4824	177.18	399.999	101.243	63.8792	203.764	139.885	131.053	270.938		1354.69
	PRE FW	200	111.902	24.3807	303.523	186.966	247.083	-0.578124	657.799	658.377	174.588	832.965		4164.82
	PRE FW
	PRE FW	200	63.7332	58.0306	411.992	593.055	176.662	41.9361	246.393	204.457	232.616	437.073		2185.37
	PRE FW	200	67.0568	50.111	251.775	196.82	188.346	40.0894	221.316	181.227	191.608	372.835		1864.17
	PRE FW
	PRE FW	200						33.8977	243.975	210.078	171.758	381.836		1909.18
	PRE FW	200	72.4462	29.4991	182.748	208.422	122.74	33.8483	332.811	298.963	293.226	592.189		2960.95
	PRE FW	200	31.5049	29.7673	168.989	242.854	85.4194	114.036	444.616	330.58	379.595	710.175		3550.87
	PRE FW	200	58.6897	39.5063	245.023	269.642	179.856	119.47	164.745	45.2755	47.693	92.9685		464.843
	PRE FW	200	64.6261	24.407	225.098	227.723	84.4186	24.2045	101.56	77.355	89.4844	166.839		834.197
	PRE FW	200	22.5341	69.0589	334.372	282.435	224.514	25.9577	277.315	251.358	240.707	492.065		2460.32
	PRE FW	200	80.7501	67.8647	284.798	199.483	149.044	60.198	586.155	525.957	421.797	947.754		4738.77
	PRE FW	200	27.3985	48.9613	205.578	222.229	259.389	61.8976	287.328	225.43	245.618	471.048		2355.24
	PRE FW	200	27.4241	36.3774	144.07	168.81	144.349	37.1761	369.552	332.376	337.131	669.507		3347.53
	PRE FW	200	75.9489	68.5357	396.639	203.351	221.973	43.3749	260.683	217.308	148.932	366.24		1831.2
	PRE FW	200	30.4753	58.5733	159.042	621.13	151.23	55.9658	441.644	385.678	301.298	686.977		3434.88
	PRE FW	200	49.9183	32.4343	119.44	141.08	58.067	38.5758	217.191	178.615	221.659	400.274		2001.37
	PRE FW	200	6.46825	25.6837	32.4836	105.188	37.1426	57.4035	79.76	22.3565	17.5241	39.8806		199.403
	PRE FW	200	8.59923	26.1159	378.122	444.365	232.524	4.46461	359.334	354.87	452.204	807.073		4035.37
	PRE FW	200	120.441	53.6473	242.057	280.436	131.684	2.81676	363.21	360.393	268.743	629.136		3145.68
	PRE FW	200	174.921	74.1831	374.31	706.794	301.078	20.3153	255.941	235.626	169.133	404.759		2023.8
	PRE FW	200						69.5525	302.735	233.183	252.718	485.901		2429.51
	PRE FW	200	30.8673	36.6521	167.484	356.27	210.612	-1.80966	370.401	372.211	323.89	696.101		3480.51
	PRE FW	200	17.4974	63.7965	94.8327	545.934	104.387	4.11221	120.663	116.551	95.407	211.958		1059.79
	PRE FW
	PRE FW	200	80.5876	32.8046	176.799	116.333	48.9641	16.3391	318.403	302.064	372.903	674.967		3374.84
	PRE FW	200	34.3087	74.1178	112.672	162.249	161.386	129.174	195.384	66.2102	96.7513	162.961		814.807
	PRE FW	200	178.558	42.2507	393.83	641.069	200.514	82.4351	235.79	153.355	201.48	354.835		1774.17
	PRE FW	200	83.2549	68.9767	235.561	220.282	66.629	42.3494	257.625	215.275	242.461	457.736		2288.68
	PRE FW	200	99.5361	144.638	258.151	314.761	96.2647	7.54053	102.868	95.3279	205.368	300.696		1503.48
	PRE FW	200	16.5547	49.364	279.765	464.426	171.898	20.5684	128.241	107.673	78.0212	185.694		928.47
	PRE FW	200	75.0438	0	0	359.801	74.5064	35.321	239.284	203.963	227.273	431.236		2156.18
	PRE FW	200	67.6862	0	0	255.307	56.7165	1.55824	247.404	245.846	354.505	600.351		3001.75
	PRE FW	200	78.8438	43.9152	126.455	239.382	42.0903	20.2883	218.396	198.108	158.825	356.933		1784.66
	PRE FW	200	20.2316	69.5415	181.674	168.442	114.782	1.62235	206.616	204.993	422.666	627.659		3138.29
	PRE FW	200	31.2103	63.4498	474.858	700.28	181.139	129.604	574.782	445.178	349.582	794.76		3973.8
	PRE FW	200	67.424	40.7334	165.908	434.307	156.618	126.399	425.477	299.078	262.763	561.841		2809.2
	PRE FW	200	60.874	35.8448	148.857	157.34	63.1835	78.909	413.876	334.967	291.62	626.587		3132.93
	PRE FW	200	18.8599	40.4875	215.329	299.274	92.7648	27.9531	92.3607	64.4076	52.6687	117.076		585.382
	PRE FW	200	48.6362	59.1501	570.186	349.567	140.511	-0.593749	302.163	302.757	311.351	614.108		3070.54
	PRE FW	200	183.318	105.814	252.65	413.607	229.374	24.5038	440.726	416.222	510.802	927.024		4635.12
	PRE FW	200	77.8961	45.5781	269.447	161.881	278.528	78.0986	238.408	160.31	360.813	521.123		2605.61
	PRE FW	200	53.0965	47.1907	116.928	49.1831	122.052	33.6851	151.456	117.77	236.995	354.766		1773.83
	PRE FW	200	63.9272	0	0	244.425	118.441	23.3679	472.729	449.362	375.127	824.489		4122.44
	PRE FW	200	47.0301	74.4889	452.132	410.041	131.329	6.38493	486.319	479.934	345.154	825.088		4125.44
	PRE FW	200	206.14	21.1487	210.648	400.945	293.886	-0.404829	338.365	338.769	329.597	668.366		3341.83
Mean			65.5122	48.2515	227.176	313.474	148.889							2517.59
Stdav			48.352	26.7325	129.57	166.728	71.864							1166.2
													SM (*2,07)	RFD (0,2)
	PRE SM	200	24.9109	80.7813	259.717	551.511	161.124	55.7812	203.008	147.227	105.856	253.083	523.881	2619.4
	PRE SM	200	260.803	41.6638	464.148	458.839	442.016	46.3982	184.982	138.584	177.075	315.659	653.415	3267.07
	PRE SM	200	4.76152	20.891	138.162	124.853	105.157	296.852	373.381	76.5292	57.419	133.948	277.273	1386.36
	PRE SM	200	81.1787	62.5238	304.158	575.136	189.019	176.309	312.232	135.923	68.4772	204.4	423.108	2115.54
	PRE SM	200	57.0259	55.6648	206.802	185.567	167.467	10.5256	141.166	130.64	146.561	277.201		1386.01
	PRE SM	200	44.3115	106.909	176.828	155.357	118.356	21.2591	190.342	169.083	94.007	263.09	544.596	2722.98
	PRE SM	200	30.034	27.5742	274.003	186.427	208.508	-0.562942	251.253	251.816	240.823	492.64		2463.2
	PRE SM	200	53.8058	32.9112	291.469	255.253	175.989	13.5958	143.823	130.227	112.058	242.285	501.53	2507.65
	PRE SM	200	36.666	24.8253	188.992	261.841	93.3239	62.9919	196.524	133.532	104.763	238.294	493.269	2466.35
	PRE SM	200	14.0599	48.4298	261.587	403.763	332.579	26.2304	178.047	151.816	172.419	324.235		1621.18
	PRE SM	200	55.1314	54.9177	301.132	440.69	145.766	6.4659	140.66	134.194	176.101	310.296		1551.48
	PRE SM	200	65.8419	78.0336	420.466	450.234	363.384	16.1511	147.229	131.078	61.1462	192.224	397.904	1989.52
	PRE SM	200	61.9599	45.3182	223.228	272.919	143.924	57.9942	389.085	331.09	313.018	644.109		3220.54
	PRE SM	200	61.7337	99.0845	605.645	503.839	340.066	3.51846	224.292	220.774	181.091	401.865		2009.32
	PRE SM	200	64.733	37.3054	136.144	181.724	110.628	2.78409	194.514	191.73	121.152	312.881	647.665	3238.32
	PRE SM	200	100.898	116.053	638.372	274.733	208.489	14.6505	328.738	314.088	239.475	553.562		2767.81
	PRE SM	200	34.7199	37.6464	149.521	421.685	157.697	33.9541	79.8764	45.9224	34.4124	80.3348	166.293	831.465
	PRE SM
	PRE SM
	PRE SM	200	40.9362	35.6671	322.641	431.184	169.289	51.4085	231.796	180.388	261.471	441.859	914.648	4573.24
	PRE SM	200	91.3624	28.9854	303.022	290.922	201.776	75.4516	277.664	202.213	247.954	450.167		2250.84
	PRE SM	200	110.81	53.4343	324.776	640.836	236.812	33.3565	75.4303	42.0738	31.6157	73.6895	152.537	762.687
	PRE SM	200						86.4672	404.257	317.789	339.046	656.835		3284.17
	PRE SM	200	40.8693	35.2609	166.203	330.808	314.287	47.5182	186.95	139.432	78.9406	218.372	452.031	2260.15
	PRE SM	200	10.0127	27.6505	77.395	341.26	87.9044	-0.356534	10.7784	11.1349	18.1453	29.2802	60.6101	303.05
	PRE SM	200	69.2164	26.9319	281.046	303.968	243.789	11.9811	153.083	141.102	113.873	254.975	527.799	2639
	PRE SM	200	65.8876	31.7447	230.209	123.352	99.5344	57.4314	184.085	126.654	95.0183	221.672	458.861	2294.31
	PRE SM	200	8.1493	37.5151	142.547	259.879	197.269	74.6617	123.428	48.7667	47.5482	96.315	199.372	996.86
	PRE SM
	PRE SM	200	8.4712	53.4113	157.883	174.987	184.767	87.8126	171.316	83.5029	57.479	140.982	291.833	1459.16
	PRE SM	200	43.0807	98.2661	293.311	328.662	244.342	14.3227	81.0955	66.7728	98.8067	165.579	342.749	1713.75
	PRE SM	200	54.4313	77.8477	325.162	681.217	281.104	4.74034	182.62	177.88	171.343	349.223	722.892	3614.46
	PRE SM	200	28.9664	0	0	323.583	161.755	49.7556	100.379	50.6235	41.9779	92.6014	191.685	958.425
	PRE SM	200	18.7516	0	0	274.949	193.033	29.9431	129.854	99.9104	57.9842	157.895	326.842	1634.21
	PRE SM
	PRE SM	200	49.3421	60.4828	178.868	167.449	98.1041	28.9976	124.229	95.2316	107.269	202.5	419.175	2095.88
	PRE SM	200	98.8555	75.5072	745.565	984.759	245.005	5.54261	296.301	290.758	242.351	533.109		2665.54
	PRE SM	200	84.5414	75.6	261.436	911.133	233.038	60.8067	308.674	247.868	154.253	402.121	832.39	4161.95
	PRE SM	200	40.343	32.0345	196.542	204.38	63.4986	5.79118	149.687	143.896	80.8044	224.701	465.13	2325.65
	PRE SM	200	34.111	41.1334	204.807	461.619	91.5638	9.55964	133.091	123.531	111.898	235.429		1177.14
	PRE SM	200	56.1296	119.067	640.385	481.219	197.714	6.49005	179.815	173.325	94.9084	268.233	555.243	2776.22
	PRE SM	200	65.1325	121.518	304.256	586.197	293.177	17.7415	285.397	267.655	266.896	534.551	1106.52	5532.6
	PRE SM	200	77.4702	44.9679	413.89	156.24	300.448	33.6545	234.246	200.591		200.591	415.224	2076.12
	PRE SM	200	63.8509	60.0908	160.659	89.7954	152.812	-6.96429	123.848	130.812	194.936	325.748	674.298	3371.49
	PRE SM	200	74.3945	0	0	268.469	111.346	2.42471	170.186	167.761	119.376	287.137	594.374	2971.87
	PRE SM	200	53.6084	40.7759	368.248	340.729	206.278	14.3352	228.89	214.555	114.814	329.369	681.794	3408.97
	PRE SM	200	86.7472	41.4105	254.737	509.173	257.372	5.05113	364.872	359.821	411.57	771.39		3856.95
Mean			57.8106	52.139	271.285	365.979	198.322							2403
Stdav			41.5968	31.0196	164.93	200.023	84.8207							1069.9
														RFD (0,2)
	PRE U	200	26.5696	65.2938	225.508	513.065	80.0436	41.365	188.497	147.132	142.784	289.916		1449.58
	PRE U	200	89.1026	26.5046	156.93	204.14	213.041	13.7855	212.794	199.008	233.659	432.668		2163.34
	PRE U
	PRE U	200	97.5565	48.4317	277.87	612.625	177.55	43.9303	206.744	162.813	167.936	330.749		1653.75
	PRE U	200	80.6551	37.999	246.513	194.443	152.66	34.4644	109.03	74.5652	95.4237	169.989		849.945
	PRE U	200	62.5039	128.881	134.981	145.26	77.5334	31.0963	332.909	301.812	269.781	571.593		2857.97
	PRE U	200						19.9286	264.936	245.007	202.415	447.423		2237.11
	PRE U	200	57.5241	21.9104	179.143	174.644	114.02	29.4761	192.361	162.885	192.96	355.846		1779.23
	PRE U	200	68.5034	32.4665	197.227	309.232	152.838	72.9217	312.766	239.845	297.861	537.705		2688.53
	PRE U	200	93.0304	37.1528	263.066	285.769	143.294	75.3209	283.666	208.345	270.215	478.56		2392.8
	PRE U	200	43.3109	35.7719	221.032	275.215	112.377	10.4474	224.575	214.128	231.663	445.79		2228.95
	PRE U	200	123.413	46.3208	274.597	224.357	166.404	23.2491	184.435	161.185	251.132	412.317		2061.59
	PRE U	200	41.7629	32.7023	228.784	214.641	81.5872	42.2727	330.112	287.839	251.223	539.062		2695.31
	PRE U	200	65.5564	37.2384	198.23	268.893	205.832	55.4545	219.051	163.596	170.013	333.609		1668.05
	PRE U	200	132.14	53.4265	135.819	195.3	111.173	31.9798	387.598	355.618	336.512	692.13		3460.65
	PRE U	200	103.515	54.979	280.819	166.509	157.23	58.4871	265.98	207.493	248.694	456.186		2280.93
	PRE U	200	58.0284	48.4718	191.539	537.609	251.68	52.2826	258.794	206.511	221.285	427.796		2138.98
	PRE U	200	63.5184	30.1991	130.712	116.438	137.494	32.7757	223.237	190.462	215.875	406.336		2031.68
	PRE U	200	39.1697	41.5712	184.258	433.629	118.107	73.5786	353.952	280.373	261.416	541.789		2708.94
	PRE U	200	29.3059	25.1212	319.072	380.875	98.4444	1.28535	402.746	401.461	469.914	871.375		4356.88
	PRE U	200	193.901	57.2068	277.398	392.532	86.8676	16.4474	274.055	257.608	227.386	484.993		2424.97
	PRE U	200	121.869	51.7424	279.586	465.912	244.837	-0.59517	88.6632	89.2584	106.12	195.378		976.892
	PRE U	200						42.9147	367.742	324.828	353.942	678.77		3393.85
	PRE U	200	50.2263	37.3557	126.344	226.751	263.568	11.1775	278.731	267.554	234.512	502.065		2510.33
	PRE U	200	75.199	65.1689	156.658	262.438	140.823	55.328	169.563	114.235	103.646	217.882		1089.41
	PRE U	200	49.3697	17.1644	182.127	293.604	94.8095	2.19886	326.74	324.541	314.572	639.113		3195.57
	PRE U	200	73.7925	23.3683	164.458	98.5905	61.6635	51.8053	292.958	241.153	241.52	482.673		2413.36
	PRE U	200	48.2365	36.1553	141.905	296.794	200.323	34.2045	166.232	132.028	128.88	260.908		1304.54
	PRE U	200	104.699	29.5623	316.255	504.656	141.387	48.8517	216.034	167.182	181.005	348.187		1740.94
	PRE U	200	124.621	67.5397	200.92	248.654	77.4678	54.3863	354.61	300.224	294.349	594.573		2972.87
	PRE U	200	64.4967	85.3397	297.713	274.215	82.4382	6.25825	163.71	157.452	189.238	346.69		1733.45
	PRE U
	PRE U	200	49.2274	0	0	244.441	82.9045	114.439	271.802	157.363	175.777	333.14		1665.7
	PRE U	200	103.624	77.319	658.524	857.876	186.567	0.541192	648.516	647.975	585.779	1233.75		6168.77
	PRE U	200	62.8969	61.0832	223.402	426.732	112.033	2.08664	291.595	289.508	159.123	448.631		2243.16
	PRE U	200	95.5341	54.0899	182.57	146.518	106.745	12.2463	314.153	301.907	357.012	658.919		3294.6
	PRE U	200	36.1958	58.7098	556.083	796.376	214.179	49.2258	333.235	284.01	255.452	539.461		2697.31
	PRE U	200	78.941	26.531	139.569	308.054	103.817	124.863	168.159	43.2954	36.6764	79.9717		399.859
	PRE U	200	59.6198	41.5741	173.326	113.361	48.8157	45.1377	397.461	352.323	294.194	646.517		3232.58
	PRE U	200	46.9484	29.0376	158.433	315.538	89.7908	23.642	175.545	151.903	99.9538	251.857		1259.28
	PRE U	200	53.485	39.0809	376.279	265.058	173.258	20.2883	220.601	200.312	186.051	386.364		1931.82
	PRE U	200	147.836	83.8639	200.046	489.598	239.815	33.4876	348.09	314.603	333.973	648.576		3242.88
	PRE U	200	68.1081	56.9699	278.49	136.355	198.83	43.5362	529.397	485.861	550.718	1036.58		5182.9
	PRE U	200	73.1449	48.498	129.68	58.6011	185.324	12.6572	130.276	117.619	163.155	280.773		1403.87
	PRE U	200	97.2357	0	0	264.92	68.879	104.236	504.424	400.188	318.303	718.492		3592.46
	PRE U	200	38.6885	57.4895	315.825	299.169	99.73	41.4445	425.129	383.684	277.854	661.538		3307.69
	PRE U	200	171.211	36.8763	250.853	598.545	274.371	42.9673	393.678	350.711	249.61	600.321		3001.61
Mean			78.2389	45.2597	224.013	317.161	142.571							2446.33
Stdav			37.5236	22.9986	115.592	177.642	60.6311							1089.94

## Sheet: Week 3
Name	Comment	Interval	Soleus	Biceps Femoris	Vastus Lateralis	Vastus Medialis	Rectus Femoris	Y1	Y2	Sum Kraft 1	Sum Kraft 2	Sum Kraft 1+2	RFD (0,2)
	TU3 FW	200	100.925	87.0302	205.996	290.036	41.0267	70.2626	337.67	267.407	317.139	584.546	2922.73
	TU3 FW	200	37.7559	42.8004	327.986	153.349	240.39	30.6619	146.869	116.207	121.085	237.292	1186.46
	TU3 FW	200	22.3474	89.7383	115.897	174.164	45.5976	10.1548	252.218	242.064	231.52	473.584	2367.92
	TU3 FW	200	106.088	46.1232	243.676	486.222	224.666	31.0197	260.391	229.372	262.77	492.141	2460.71
	TU3 FW	200	40.2279	83.931	186.041	181.201	129.727	54.7684	338.697	283.929	210.817	494.746	2473.73
	TU3 FW	200	112.53	48.7585	286.21	447.158	174.977	22.0585	288.677	266.619	208.287	474.906	2374.53
	TU3 FW	200	59.3665	29.7586	190.804	290.223	144.247	-0.463729	451.51	451.974	289.561	741.535	3707.67
	TU3 FW	200	137.659	55.4156	345.384	729.202	286.417	84.3597	382.755	298.395	261.204	559.599	2798
	TU3 FW	200	69.0314	62.0955	313.813	191.847	63.3055	16.0899	59.1345	43.0446	49.4403	92.4849	462.424
	TU3 FW	200	56.294	2.09456	2.22322	224.154	93.335	182.468	381.425	198.956	235.711	434.668	2173.34
	TU3 FW	200	61.3231	212.361	62.772	228.764	192.526	111.356	397.839	286.483	235.709	522.192	2610.96
	TU3 FW	200	27.6444	25.2546	95.1808	224.807	48.692	130.508	244.669	114.16	121.752	235.912	1179.56
	TU3 FW	200						24.5241	51.2812	26.7571	27.7708	54.5279	272.639
	TU3 FW	200	55.0767	38.2505	129.057	188.552	130.997	24.4203	240.081	215.66	188.726	404.386	2021.93
	TU3 FW	200	15.2785	102.019	103.676	286.676	26.1221	97.3073	232.14	134.833	138.613	273.446	1367.23
	TU3 FW	200	123.205	61.3225	354.2	250.748	117.556	155.331	398.957	243.626	179.409	423.035	2115.17
	TU3 FW	200	30.4345	34.7645	301.786	333.108	191.863	-3.29261	23.3409	26.6335	25.5371	52.1706	260.853
	TU3 FW	200	409.011	34.0287	514.251	341.75	442.345	12.3884	420.876	408.488	422.296	830.784	4153.92
	TU3 FW	200	53.1202	59.9835	427.178	537.192	88.3827	3.04418	260.958	257.914	254.341	512.255	2561.27
	TU3 FW	200	27.6575	59.6793	167.669	544.514	176.746	67.6831	205.27	137.586	126.616	264.203	1321.01
	TU3 FW	200	72.4575	56.2625	221.497	346.809	219.327	85.595	366.964	281.369	193.076	474.444	2372.22
	TU3 FW	200	36.8915	23.8233	257.449	331.666	122.343	14.973	272.055	257.082	273.996	531.078	2655.39
	TU3 FW	200	63.6797	28.7257	110.609	353.424	192.198	62.3443	128.006	65.6619	68.1882	133.85	669.25
	TU3 FW	200	107.794	28.2735	254.924	309.037	277.217	58.6363	234.957	176.321	147.748	324.069	1620.35
	TU3 FW	200	51.3259	41.2672	261.362	191.647	65.5763	23.348	551.494	528.146	408.605	936.751	4683.75
	TU3 FW	200	185.576	128.327	375.48	293.241	183.459	18.8977	452.576	433.678	338.266	771.944	3859.72
	TU3 FW	200	331.008	35.7759	264.375	1135.87	353.851	101.014	664.677	563.663	493.827	1057.49	5287.45
	TU3 FW	200	116.17	32.7896	322.568	427.791	102.44	106.558	444.651	338.093	260.563	598.656	2993.28
	TU3 FW	200	39.2591	50.0879	95.0445	112.986	55.1753	3.1875	166.03	162.842	183.183	346.025	1730.12
	TU3 FW	200	48.6388	38.0585	245.323	262.996	70.4299	52.2016	287.612	235.41	188.676	424.087	2120.43
	TU3 FW	200	129.305	19.9127	152.577	193.571	126.371	-1.68182	452.992	454.674	246.772	701.446	3507.23
	TU3 FW	200	57.4041	49.3344	485.024	562.996	198.8	33.1058	465.017	431.911	508.188	940.099	4700.5
	TU3 FW	200						108.871	351.532	242.662	307.412	550.073	2750.37
	TU3 FW	200	46.5111	23.691	147.445	66.448	39.9222	83.3408	346.47	263.129	240.613	503.741	2518.71
	TU3 FW	200	19.8809	29.2192	149.673	163.063	64.3899	61.6405	118.569	56.9289	45.7212	102.65	513.25
	TU3 FW	200	130.61	41.4885	472.099	336.512	114.964	57.7085	150.386	92.6775	108.838	201.515	1007.58
	TU3 FW	200	15.6822	66.3747	184.937	231.113	132.599	19.6179	340.748	321.13	345.403	666.533	3332.67
	TU3 FW	200	74.2648	37.9889	308.411	727.957	370.69	66.8424	601.92	535.078	445.735	980.813	4904.06
	TU3 FW	200	78.9456	40.9541	79.2259	160.736	126.473	67.2613	173.656	106.395	144.374	250.769	1253.84
	TU3 FW	200						35.4502	322.846	287.396	354.902	642.298	3211.49
	TU3 FW	200	29.5761	58.4919	362.884	500.363	96.4192	44.6818	320.7	276.018	319.655	595.673	2978.37
	TU3 FW	200	203.738	46.902	351.688	441.459	296.232	42.3195	426.798	384.478	308.149	692.627	3463.13
Gj. snitt			86.7614	52.6451	242.984	339.83	155.585						2450.6
Stdav			81.0446	35.7563	124.014	204.184	99.2898						1273.35
	TU3 SM	200	48.2199	87.7583	304.547	375.957	103.373	111.679	489.394	377.715	359.122	736.836	3684.18
	TU3 SM	200	123.943	43.3929	267.787	323.033	185.307	103.537	177.842	74.3053	70.7347	145.04	725.2
	TU3 SM	200	30.4028	45.6633	106.156	126.583	64.4119	19.2528	92.4871	73.2343	110.09	379.482	1897.41
	TU3 SM	200	106.869	55.7899	391.45	452.572	224.159	12.4998	154.736	142.237	216.302	742.176	3710.88
	TU3 SM	200	70.6512	79.8855	352.369	413.573	194.937	61.6982	305.528	243.829	231.816	475.646	2378.23
	TU3 SM	200	45.6604	65.9251	225.451	186.882	201.417	6.42897	219.368	212.939	133.475	717.075	3585.38
	TU3 SM	200	111.36	54.1492	265.567	553.035	122.348	-1.22965	232.74	233.97	264.951	498.921	2494.61
	TU3 SM	200	61.5257	43.9504	211.687	460.212	407.063	2.26294	109.323	107.06	114.767	459.182	2295.91
	TU3 SM	200	36.5498	29.9849	209.199	153.842	105.486	3.55665	136.652	133.096	132.872	550.553	2752.77
	TU3 SM	200	73.2446	56.763	318.823	546.216	267.635	77.6976	335.06	257.363	274.73	532.092	2660.46
	TU3 SM	200	25.1995	60.9968	341.438	185.874	49.1311	2.33536	85.5921	83.2567	68.0354	151.292	756.461
	TU3 SM	200	53.0247	42.9547	281.515	243.689	195.282	66.7909	103.874	37.083	45.8408	171.652	858.262
	TU3 SM	200	94.2326	2.22591	2.1899	319.335	163.806	106.238	368.468	262.23	301.299	563.529	2817.64
	TU3 SM	200	58.7723	284.845	42.5491	305.859	210.794	66.7627	318.877	252.115	260.765	512.879	2564.4
	TU3 SM	200	16.9024	17.1416	102.191	176.617	51.1943	0.319602	181.319	181	241.224	422.224	2111.12
	TU3 SM	200						104.125	230.372	126.247	124.434	250.681	1253.4
	TU3 SM	200	11.3089	84.8345	198.229	589.075	69.1597	79.6583	157.955	78.2964	146.692	465.725	2328.62
	TU3 SM	200	57.9216	44.2553	360.279	558.652	166.531	5.39641	254.62	249.224	175.521	879.221	4396.1
	TU3 SM	200	84.5731	28.5977	317.401	239.497	163.44	116.896	308.179	191.283	265.132	456.415	2282.08
	TU3 SM	200	173.81	60.9506	552.796	560.217	295.577	32.6292	245.68	213.051	196.187	409.237	2046.19
	TU3 SM	200	184.671	96.4435	587.996	414.773	374.339	67.6445	415.82	348.175	384.201	732.377	3661.88
	TU3 SM	200	80.1468	53.7068	438.721	524.776	225.548	1.65995	294.855	293.195	239.667	532.862	2664.31
	TU3 SM	200	32.575	49.9952	212.234	539.361	202.198	11.9588	259.217	247.258	246.435	493.693	2468.47
	TU3 SM	200	73.9367	62.6437	270.512	444.927	245.58	28.8977	184.586	155.689	107.68	545.173	2725.86
	TU3 SM	200	41.0057	39.5764	299.894	356.625	94.7709	132.024	371.384	239.36	203.921	443.281	2216.41
	TU3 SM	200	16.685	26.3606	95.4785	259.559	90.7214	26.338	217.277	190.939	197.998	388.937	1944.68
	TU3 SM	200	79.3968	32.1439	245.767	282.073	427.821			0	118.992	246.313	1231.56
	TU3 SM	200	37.0975	47.6601	314.921	196.111	168.053	136.608	452.559	315.951	304.373	620.325	3101.62
	TU3 SM	200	42.392	54.4602	353.16	265.74	226.975	106.48	226.208	119.729	104.806	464.785	2323.93
	TU3 SM	200	139.046	46.7147	328.05	1002.88	290.826	11.0795	318.897	307.818	232.142	1117.72	5588.58
	TU3 SM	200	93.6572	40.251	387.082	475.804	254.068	137.758	390.227	252.468	250.308	502.776	2513.88
	TU3 SM	200	19.8468	42.8269	82.1673	93.5169	47.6577	10.2415	210.355	200.113	202.379	402.493	2012.46
	TU3 SM	200	71.6945	30.8425	283.3	369.306	136.791	99.9132	154.626	54.713	48.0245	102.737	513.687
	TU3 SM	200	5.69192	21.3919	86.6831	158.344	57.124	64.6008	215.946	151.345	82.3307	483.709	2418.54
	TU3 SM	200	76.3165	56.0107	587.971	524.571	179.619	48.8043	458.877	410.073	394.011	804.084	4020.42
	TU3 SM	200						96.7371	460.536	363.799	379.116	742.915	3714.57
	TU3 SM	200	100.446	38.4287	197.558	103.39	71.326	3.54545	410.399	406.853	378.468	785.321	3926.61
	TU3 SM	200	16.5466	55.456	238.24	269.205	116.374	15.1932	208.68	193.487	184.043	377.53	1887.65
	TU3 SM	200	100.57	51.2552	656.887	578.029	150.223	1.48727	348.762	347.274	458.335	805.609	4028.05
	TU3 SM	200	19.9483	62.1633	201.751	228.594	172.762	6.37215	361.629	355.257	389.538	744.794	3723.97
	TU3 SM	200	77.9531	31.8939	354.342	169.8	369.869	28.0911	219.317	191.226	251.447	916.334	4581.67
	TU3 SM	200	126.783	59.2588	190.041	182.929	374.171	42.3565	113.851	71.4942	116.078	388.275	1941.38
	TU3 SM	200						107.77	368.293	260.523	273.495	534.018	2670.09
	TU3 SM	200	37.0092	46.9037	548.461	445.082	218.243	63.3905	340.487	277.096	272.92	550.017	2750.08
	TU3 SM	200	159.177	32.0979	271.381	328.611	170.69	35.2855	372.427	337.142	368.582	705.724	3528.62
Gj. snitt			69.4468	54.0131	287.719	356.779	188.257						2661.3
Stdav			44.74	40.9578	149.221	181.58	100.776						1080.11
	TU3 U	200	58.5365	101.738	272.289	317.157	119.572	99.0138	432.766	333.752	366.755	700.508	3502.54
	TU3 U	200	91.2297	40.2636	224.492	356.518	211.071	34.3508	247.315	212.964	182.255	395.219	1976.1
	TU3 U
	TU3 U	200	40.024	34.7701	259.363	319.056	186.386	193.117	471.921	278.804	355.491	634.295	3171.48
	TU3 U	200	58.1484	43.1991	287.37	374.796	218.214	30.5239	221.862	191.338	242.954	434.292	2171.46
	TU3 U	200	26.6077	76.2637	177.912	156.934	203.354	30.5227	316.742	286.22	267.882	554.102	2770.51
	TU3 U	200	63.3217	35.8951	193.257	384	82.9328	6.13013	107.666	101.536	98.2598	199.796	998.978
	TU3 U	200	53.7042	34.619	180.874	391.438	234.467	17.4253	275.757	258.332	303.223	561.554	2807.77
	TU3 U	200	17.4094	35.2111	158.777	123.174	71.2694	132.734	371.686	238.953	218.258	457.211	2286.05
	TU3 U	200	135.463	36.4677	216.556	473.025	212.187	26.4506	397.047	370.596	310.497	681.093	3405.46
	TU3 U	200	60.7628	97.1556	335.158	265.293	93.2043	20.6171	247.931	227.313	260.873	488.187	2440.93
	TU3 U	200	62.9021	2.14832	2.03685	172.672	76.6756	162.702	361.287	198.585	233.882	432.466	2162.33
	TU3 U	200	79.9529	210.228	40.6945	263.106	183.949	125.3	245.061	119.761	116.31	236.071	1180.35
	TU3 U	200	72.4965	0	0	259.023	62.1227	41.865	380.259	338.394	390.898	729.293	3646.46
	TU3 U	200						43.8891	285.042	241.153	328	569.153	2845.76
	TU3 U	200						83.4828	170.578	87.095	91.9799	179.075	895.375
	TU3 U	200	60.2714	28.281	171.788	199.315	151.388	45.4928	218.042	172.549	139.565	312.114	1560.57
	TU3 U	200	55.6582	96.1826	223.656	462.435	87.0917	48.8294	288.353	239.524	256.833	496.357	2481.79
	TU3 U	200	148.941	62.0496	284.186	186.534	51.8923	24.391	321.594	297.203	244.187	541.39	2706.95
	TU3 U	200	138.864	36.1352	398.815	548.521	282.19	65.0809	209.687	144.606	123.596	268.202	1341.01
	TU3 U	200	315.204	39.7413	688.786	314.827	319.785	85.9764	503.306	417.33	412.448	829.778	4148.89
	TU3 U	200	35.1053	31.7121	282.955	281.353	169.92	33.1726	263.327	230.154	195.851	426.005	2130.02
	TU3 U	200	113.84	111.094	231.136	718.249	148.512	114.047	399.72	285.673	248.662	534.335	2671.67
	TU3 U	200	57.5649	42.925	165.588	365.367	218.729	0.81534	265.304	264.488	252.908	517.396	2586.98
	TU3 U	200	51.1244	24.3122	176.732	298.64	120.81	89.203	216.223	127.02	115.517	242.537	1212.68
	TU3 U	200	33.7017	36.2612	110.835	341.004	128.539	64.6105	113.709	49.0982	53.5961	102.694	513.472
	TU3 U	200	67.5165	32.8156	359.71	278.913	371.325	91.9288	317.865	225.936	161.22	387.156	1935.78
	TU3 U	200	265.216	51.8149	230.935	215.995	78.668	68.6789	578.177	509.498	400.463	909.96	4549.8
	TU3 U	200	117.143	46.5028	322.834	279.112	119.107	33.186	428.515	395.329	339.025	734.354	3671.77
	TU3 U	200	237.153	33.825	328.911	1122.98	296.741	52.8352	678.681	625.846	588.157	1214	6070.01
	TU3 U	200	90.0436	35.9704	384.45	486.246	277.98	158.091	410.413	252.322	191.624	443.947	2219.73
	TU3 U	200	61.5679	36.7439	83.6637	104.028	69.1454	47.1661	264.912	217.745	241.044	458.79	2293.95
	TU3 U	200	54.0186	28.9968	169.314	213.945	49.4549	41.9346	157.542	115.608	128.993	244.601	1223.01
	TU3 U	200	197.405	20.7448	182.226	243.756	119.354	25.9517	444.471	418.519	368.978	787.497	3937.49
	TU3 U	200	55.6851	59.0259	638.669	756.664	219.065	12.6168	588.202	575.585	660.961	1236.55	6182.73
	TU3 U	200						102.875	360.217	257.342	285.465	542.807	2714.03
	TU3 U	200	114.318	34.6587	146.736	67.0372	60.5894	71.0581	449.32	378.262	330.611	708.873	3544.37
	TU3 U	200	45.657	52.3328	296.85	251.334	111.007	12.8977	124.694	111.797	117.344	229.141	1145.71
	TU3 U	200	60.6426	46.8356	595.974	404.276	172.972	51.9251	194.731	142.806	160.231	303.038	1515.19
	TU3 U	200	37.5758	54.6316	197.237	204.41	101.53	58.1618	365.024	306.862	367.3	674.161	3370.81
	TU3 U	200	59.6883	28.0185	210.938	364.111	196.412	32.2229	518.485	486.262	498.371	984.634	4923.17
	TU3 U	200	49.8861	82.378	107.751	119.702	86.8976	62.6604	235.988	173.328	181.723	355.051	1775.26
	TU3 U	200						48.8281	393.092	344.264	372.366	716.63	3583.15
	TU3 U	200	42.5246	78.1396	345.22	462.728	109.61	40.7727	378.061	337.288	407.203	744.491	3722.45
	TU3 U	200	150.175	45.2135	275.803	461.489	242.835	60.3309	397.964	337.633	283.919	621.552	3107.76
Gj. snitt			88.4262	50.6325	249.012	340.229	157.924						2706.86
Stdav			66.1631	35.8781	148.057	195.994	81.734						1276.14

## Sheet: Week 3 - post
	Comment	Interval	Soleus	Biceps Femoris	Vastus Lateralis	Vastus Medialis	Rectus Femoris	Y1	Y2	Sum Kraft 1	Sum Kraft 2	Sum Kraft 1+2	RFD		FW	Comment	Interval	Soleus	Biceps Femoris	Vastus Lateralis	Vastus Medialis	Rectus Femoris	Y1	Y2	Sum Kraft 1	Sum Kraft 2	Sum Kraft 1+2	RFD
FW	TU3 FW	200	37.7559	42.8004	327.986	153.349	240.39	30.6619	146.869	116.207	121.085	237.292	1186.46			POST FW	200	233.174	58.605	257.685	329.159	215.851	10.7315	264.916	254.184	286.228	540.412	2702.06
	TU3 FW	200	40.2279	83.931	186.041	181.201	129.727	54.7684	338.697	283.929	210.817	494.746	2473.73			POST FW	200	44.8998	115.127	194.483	218.858	100.728	7.09241	364.985	357.893	422.052	779.945	3899.72
	TU3 FW															POST FW	200	50.7828	59.2616	169.601	350.312	207.685	59.311	488.873	429.562	364.194	793.756	3968.78
	TU3 FW	200	69.0314	62.0955	313.813	191.847	63.3055	16.0899	59.1345	43.0446	49.4403	92.4849	462.424			POST FW	200	101.203	26.2541	328.647	237.061	148.719	73.3238	444.779	371.455	304.492	675.947	3379.74
	TU3 FW	200						24.5241	51.2812	26.7571	27.7708	54.5279	272.639			POST FW	200	53.9345	84.132	285.827	272.625	259.019	114.876	654.194	539.317	397.728	937.045	4685.22
	TU3 FW	200	15.2785	102.019	103.676	286.676	26.1221	97.3073	232.14	134.833	138.613	273.446	1367.23			POST FW	200	71.803	97.0954	144.654	653.205	106.054	58.6761	389.376	330.7	382.58	713.28	3566.4
	TU3 FW															POST FW	200	168.585	27.7966	216.41	152.079	107.114	50.5582	510.104	459.546	397.254	856.8	4284
	TU3 FW	200	123.205	61.3225	354.2	250.748	117.556	155.331	398.957	243.626	179.409	423.035	2115.17			POST FW	200	95.5807	28.9413	350.364	186.682	196.401	197.957	481.738	283.781	339.827	623.608	3118.04
	TU3 FW	200	48.6388	38.0585	245.323	262.996	70.4299	52.2016	287.612	235.41	188.676	424.087	2120.43			POST FW	200	94.6606	32.1781	185.575	134.759	91.1169	151.707	214.009	62.3021	101.897	164.2	820.998
	TU3 FW	200	57.4041	49.3344	485.024	562.996	198.8	33.1058	465.017	431.911	508.188	940.099	4700.5			POST FW	200	37.8797	60.728	432.886	253.739	197.527	88.6575	565.242	476.585	440.962	917.546	4587.73
	TU3 FW	200	46.5111	23.691	147.445	66.448	39.9222	83.3408	346.47	263.129	240.613	503.741	2518.71			POST FW	200	75.9408	24.8444	176.159	73.2112	64.5364	66.6363	357.002	290.366	326.231	616.597	3082.99
	TU3 SM	200	123.943	43.3929	267.787	323.033	185.307	103.537	177.842	74.3053	70.7347	145.04	725.2			POST SM	200	212.404	85.4726	372.126	593.077	329.708	33.6377	431.887	398.249	385.806	784.055	3920.28
	TU3 SM	200	45.6604	65.9251	225.451	186.882	201.417	6.42897	219.368	212.939	133.475	717.075	3585.38			POST SM	200	16.6384	77.0223	213.853	180.67	193.316	0.853651	369.992	369.138	472.548	841.686	4208.43
	TU3 SM	200	36.5498	29.9849	209.199	153.842	105.486	3.55665	136.652	133.096	132.872	550.553	2752.77			POST SM	200	56.6172	42.8346	217.752	292.377	195.121	-0.107954	527.428	527.536	509.635	1037.17	5185.86
	TU3 SM	200	25.1995	60.9968	341.438	185.874	49.1311	2.33536	85.5921	83.2567	68.0354	151.292	756.461			POST SM	200	61.158	62.2257	353.028	248.906	58.8184	3.24431	298.193	294.948	312.619	607.567	3037.84
	TU3 SM	200						104.125	230.372	126.247	124.434	250.681	1253.4			POST SM	200	68.5343	90.4585	263.817	293.546	233.646	114.609	503.93	389.32	394.199	783.519	3917.6
	TU3 SM	200	11.3089	84.8345	198.229	589.075	69.1597	79.6583	157.955	78.2964	146.692	465.725	2328.62			POST SM	200	25.6435	73.6152	102.066	490.984	118.698	36.3508	281.262	244.912	216.88	461.792	2308.96
	TU3 SM	200	57.9216	44.2553	360.279	558.652	166.531	5.39641	254.62	249.224	175.521	879.221	4396.1			POST SM	200	76.4342	52.3302	225.23	182.278	104.461	0.329545	418.56	418.231	524.058	942.289	4711.45
	TU3 SM	200	84.5731	28.5977	317.401	239.497	163.44	116.896	308.179	191.283	265.132	456.415	2282.08			POST SM	200	110.065	42.9095	369.82	244.622	218.17	167.602	456.746	289.144	261.135	550.28	2751.4
	TU3 SM	200	71.6945	30.8425	283.3	369.306	136.791	99.9132	154.626	54.713	48.0245	102.737	513.687			POST SM	200	72.1622	49.6483	215.945	178.968	79.505	95.3251	354.593	259.268	276.331	535.599	2677.99
	TU3 SM	200	76.3165	56.0107	587.971	524.571	179.619	48.8043	458.877	410.073	394.011	804.084	4020.42			POST SM	200	116.019	56.2501	489.739	186.877	196.166	91.0936	626.172	535.079	527.115	1062.19	5310.97
	TU3 SM	200	100.446	38.4287	197.558	103.39	71.326	3.54545	410.399	406.853	378.468	785.321	3926.61			POST SM	200	74.3376	28.4642	130.175	97.7469	29.0244	126.665	393.472	266.808	255.098	521.906	2609.53
	TU3 U	200	91.2297	40.2636	224.492	356.518	211.071	34.3508	247.315	212.964	182.255	395.219	1976.1			POST U	200	112.497	51.5597	248.586	271.175	145.471	57.7087	133.532	75.8237	95.2023	171.026	855.13
	TU3 U	200	26.6077	76.2637	177.912	156.934	203.354	30.5227	316.742	286.22	267.882	554.102	2770.51			POST U	200	43.0582	102.001	182.915	179.236	100.124	-0.0821622	271.014	271.096	382.914	654.01	3270.05
	TU3 U	200	17.4094	35.2111	158.777	123.174	71.2694	132.734	371.686	238.953	218.258	457.211	2286.05			POST U	200	28.403	56.8604	183.312	301.333	165.57	49.6718	527.482	477.81	406.136	883.946	4419.73
	TU3 U	200	60.7628	97.1556	335.158	265.293	93.2043	20.6171	247.931	227.313	260.873	488.187	2440.93			POST U	200	107.764	36.7013	337.154	213.178	80.7881	60.6704	458.437	397.766	310.129	707.895	3539.48
	TU3 U	200						83.4828	170.578	87.095	91.9799	179.075	895.375			POST U	200	54.5799	100.1	375.791	478.101	268.065	174.767	622.655	447.889	442.123	890.012	4450.06
	TU3 U	200	55.6582	96.1826	223.656	462.435	87.0917	48.8294	288.353	239.524	256.833	496.357	2481.79			POST U	200	105.62	48.8758	311.83	853.916	223.844	60.9417	409.663	348.721	385.168	733.889	3669.44
	TU3 U															POST U	200	111.444	40.1535	280.93	167.492	53.3812	-1.10937	442.049	443.158	525.062	968.221	4841.1
	TU3 U	200	148.941	62.0496	284.186	186.534	51.8923	24.391	321.594	297.203	244.187	541.39	2706.95			POST U	200	107.372	69.8462	406.176	307.258	252.217	110.008	449.252	339.244	352.335	691.579	3457.89
	TU3 U	200	54.0186	28.9968	169.314	213.945	49.4549	41.9346	157.542	115.608	128.993	244.601	1223.01			POST U	200	78.9153	33.583	161.348	131.854	123.398	115.898	223.518	107.621	117.403	225.023	1125.12
	TU3 U	200	55.6851	59.0259	638.669	756.664	219.065	12.6168	588.202	575.585	660.961	1236.55	6182.73			POST U	200	80.2268	55.6444	424.233	203.084	177.554	31.7301	565.258	533.528	504.118	1037.65	5188.23
	TU3 U	200	114.318	34.6587	146.736	67.0372	60.5894	71.0581	449.32	378.262	330.611	708.873	3544.37			POST U	200	168.374	21.3886	152.168	53.6155	46.9934	61.4814	286.796	225.315	263.235	488.55	2442.75
SM
	Comment	Interval	Soleus	Biceps Femoris	Vastus Lateralis	Vastus Medialis	Rectus Femoris	Y1	Y2	Sum Kraft 1	Sum Kraft 2	Sum Kraft 1+2	RFD (0,2)		SM	Comment	Interval	Soleus	Biceps Femoris	Vastus Lateralis	Vastus Medialis	Rectus Femoris	Y1	Y2	Sum Kraft 1	Sum Kraft 2	Sum Kraft 1+2	RFD (0,2)
	TU3 FW	200	100.925	87.0302	205.996	290.036	41.0267	70.2626	337.67	267.407	317.139	584.546	2922.73			POST FW	200	24.0507	51.235	243.207	439.17	124.236	167.966	398.754	230.788	196.489	427.277	2136.38
	TU3 FW	200	59.3665	29.7586	190.804	290.223	144.247	-0.463729	451.51	451.974	289.561	741.535	3707.67			POST FW	200	73.5473	29.4756	139.66	162.438	126.33	63.8209	395.697	331.876	269.666	601.542	3007.71
	TU3 FW	200	137.659	55.4156	345.384	729.202	286.417	84.3597	382.755	298.395	261.204	559.599	2798			POST FW	200	82.7865	41.8663	346.609	616.503	316.053	144.916	475.707	330.791	283.611	614.402	3072.01
	TU3 FW	200	409.011	34.0287	514.251	341.75	442.345	12.3884	420.876	408.488	422.296	830.784	4153.92			POST FW	200	310.919	23.379	354.465	337.519	545.885	23.2743	412.41	389.135	449.621	838.756	4193.78
	TU3 FW	200	72.4575	56.2625	221.497	346.809	219.327	85.595	366.964	281.369	193.076	474.444	2372.22			POST FW	200	53.5831	44.8826	208.923	172.428	167.841	151.97	445.666	293.696	298.641	592.337	2961.68
	TU3 FW	200	107.794	28.2735	254.924	309.037	277.217	58.6363	234.957	176.321	147.748	324.069	1620.35			POST FW	200	125.52	147.931	526.618	552.24	343.985	4.99005	331.545	326.555	293.036	619.591	3097.96
	TU3 FW	200	51.3259	41.2672	261.362	191.647	65.5763	23.348	551.494	528.146	408.605	936.751	4683.75			POST FW	200	365.495	82.7572	238.435	246.814	66.5721	65.4885	398.663	333.174	393.036	726.21	3631.05
	TU3 FW	200	116.17	32.7896	322.568	427.791	102.44	106.558	444.651	338.093	260.563	598.656	2993.28			POST FW	200	158.149	46.541	224.382	517.201	210.985	147.102	568.495	421.393	433.236	854.628	4273.14
	TU3 FW	200	39.2591	50.0879	95.0445	112.986	55.1753	3.1875	166.03	162.842	183.183	346.025	1730.12			POST FW	200	1.91355	2.83106	1.8271	83.2983	62.9779	28.6434	171.345	142.701	133.841	276.542	1382.71
	TU3 FW	200	129.305	19.9127	152.577	193.571	126.371	-1.68182	452.992	454.674	246.772	701.446	3507.23			POST FW	200	113.694	21.6472	181.405	240.338	81.7565	15.3878	417.394	402.007	355.421	757.428	3787.14
	TU3 FW	200	19.8809	29.2192	149.673	163.063	64.3899	61.6405	118.569	56.9289	45.7212	102.65	513.25			POST FW	200	8.70466	30.65	174.247	198.925	94.8781	58.2655	136.555	78.2897	73.6605	151.95	759.751
	TU3 FW	200	78.9456	40.9541	79.2259	160.736	126.473	67.2613	173.656	106.395	144.374	250.769	1253.84			POST FW	200	80.749	63.7669	285.962	353.637	250.983	-1.82244	362.419	364.241	606.219	970.46	4852.3
	TU3 FW	200	29.5761	58.4919	362.884	500.363	96.4192	44.6818	320.7	276.018	319.655	595.673	2978.37			POST FW	200	48.1614	106.996	403.98	410.733	145.815	78.2968	479.663	401.366	344.473	745.838	3729.19
	TU3 SM	200	48.2199	87.7583	304.547	375.957	103.373	111.679	489.394	377.715	359.122	736.836	3684.18			POST SM	200	70.198	97.8828	301.675	677.096	98.9583	130.93	534.208	403.278	399.02	802.298	4011.49
	TU3 SM	200	61.5257	43.9504	211.687	460.212	407.063	2.26294	109.323	107.06	114.767	459.182	2295.91			POST SM	200	60.76	45.1964	149.27	260.327	236.672	113.986	465.593	351.607	371.082	722.689	3613.45
	TU3 SM	200	73.2446	56.763	318.823	546.216	267.635	77.6976	335.06	257.363	274.73	532.092	2660.46			POST SM	200	99.6349	38.7516	243.736	682.529	162.723	57.2428	440.369	383.126	376.549	759.675	3798.38
	TU3 SM	200	184.671	96.4435	587.996	414.773	374.339	67.6445	415.82	348.175	384.201	732.377	3661.88			POST SM	200	296.979	58.9065	373.143	337.188	282.378	61.9658	440.308	378.342	386.945	765.287	3826.43
	TU3 SM	200	73.9367	62.6437	270.512	444.927	245.58	28.8977	184.586	155.689	107.68	545.173	2725.86			POST SM	200	34.3746	81.5905	362.323	270.566	331.85	76.3039	501.472	425.168	391.189	816.358	4081.79
	TU3 SM	200	79.3968	32.1439	245.767	282.073	427.821			0	118.992	246.313	1231.56			POST SM	200	190.05	63.0996	300.844	238.344	228.593	157.73	551.215	393.485	390.387	783.872	3919.36
	TU3 SM	200	37.0975	47.6601	314.921	196.111	168.053	136.608	452.559	315.951	304.373	620.325	3101.62			POST SM	200	97.2035	60.4835	387.466	295.904	245.959	21.1406	305.84	284.7	260.997	545.697	2728.49
	TU3 SM	200	93.6572	40.251	387.082	475.804	254.068	137.758	390.227	252.468	250.308	502.776	2513.88			POST SM	200	94.5434	44.2103	257.968	476.252	219.653	129.648	430.799	301.152	286.895	588.047	2940.23
	TU3 SM	200	19.8468	42.8269	82.1673	93.5169	47.6577	10.2415	210.355	200.113	202.379	402.493	2012.46			POST SM	200	1.85815	35.8511	113.505	106.372	63.534	11.115	221.172	210.057	224.992	435.049	2175.24
	TU3 SM	200	5.69192	21.3919	86.6831	158.344	57.124	64.6008	215.946	151.345	82.3307	483.709	2418.54			POST SM	200	97.042	22.8211	210.139	345.453	94.7224	22.2045	372.156	349.951	369.806	719.758	3598.79
	TU3 SM	200	16.5466	55.456	238.24	269.205	116.374	15.1932	208.68	193.487	184.043	377.53	1887.65			POST SM	200	22.4866	54.7421	230.342	276.358	101.681	26.6164	124.551	97.9345	103.094	201.029	1005.14
	TU3 SM	200	126.783	59.2588	190.041	182.929	374.171	42.3565	113.851	71.4942	116.078	388.275	1941.38			POST SM	200	43.9293	52.9396	464.586	549.303	372.689	0.12642	495.167	495.04	596.781	1091.82	5459.11
	TU3 SM	200	37.0092	46.9037	548.461	445.082	218.243	63.3905	340.487	277.096	272.92	550.017	2750.08			POST SM	200	20.7478	104.55	292.23	357.206	124.975	47.1633	436.471	389.308	377.762	767.07	3835.35
	TU3 U	200	58.5365	101.738	272.289	317.157	119.572	99.0138	432.766	333.752	366.755	700.508	3502.54			POST U	200	52.6994	30.9888	164.692	406.913	66.4048	170.167	240.065	69.8976	55.3884	125.286	626.43
	TU3 U	200	53.7042	34.619	180.874	391.438	234.467	17.4253	275.757	258.332	303.223	561.554	2807.77			POST U	200	48.3849	33.3457	161.31	148.322	86.2354	63.8266	208.223	144.396	113.68	258.077	1290.38
	TU3 U	200	135.463	36.4677	216.556	473.025	212.187	26.4506	397.047	370.596	310.497	681.093	3405.46			POST U	200	85.9213	36.0974	286.339	524.845	205.102	74.0581	422.279	348.221	275.208	623.43	3117.15
	TU3 U	200	315.204	39.7413	688.786	314.827	319.785	85.9764	503.306	417.33	412.448	829.778	4148.89			POST U	200	319.834	39.3238	395.151	380.024	513.479	18.4815	405.092	386.61	454.568	841.179	4205.89
	TU3 U	200	57.5649	42.925	165.588	365.367	218.729	0.81534	265.304	264.488	252.908	517.396	2586.98			POST U	200	111.342	99.2065	500.065	357.651	491.07	76.399	620.797	544.398	440.424	984.822	4924.11
	TU3 U	200	67.5165	32.8156	359.71	278.913	371.325	91.9288	317.865	225.936	161.22	387.156	1935.78			POST U	200	272.743	88.9384	221.267	270.546	97.2216	78.6419	435.907	357.265	423.582	780.847	3904.24
	TU3 U	200	265.216	51.8149	230.935	215.995	78.668	68.6789	578.177	509.498	400.463	909.96	4549.8			POST U	200	106.732	52.5743	432.397	482.605	323.446	66.6576	292.274	225.616	208.873	434.489	2172.45
	TU3 U	200	90.0436	35.9704	384.45	486.246	277.98	158.091	410.413	252.322	191.624	443.947	2219.73			POST U	200	57.8998	32.2451	225.608	354.213	168.008	70.3252	475.873	405.548	565.274	970.822	4854.11
	TU3 U	200	61.5679	36.7439	83.6637	104.028	69.1454	47.1661	264.912	217.745	241.044	458.79	2293.95			POST U	200	1.86617	2.72997	2.01857	179.89	63.9353	54.9218	311.845	256.923	247.465	504.388	2521.94
	TU3 U	200	197.405	20.7448	182.226	243.756	119.354	25.9517	444.471	418.519	368.978	787.497	3937.49			POST U	200	129.156	22.9989	189.93	292.637	103.195	35.0838	402.457	367.373	365.382	732.755	3663.78
	TU3 U	200	45.657	52.3328	296.85	251.334	111.007	12.8977	124.694	111.797	117.344	229.141	1145.71			POST U	200	48.638	40.9977	311.968	265.227	267.057	87.7399	202.714	114.974	107.067	222.041	1110.21
	TU3 U	200	49.8861	82.378	107.751	119.702	86.8976	62.6604	235.988	173.328	181.723	355.051	1775.26			POST U	200	51.2989	50.5698	306.906	354.17	362.169	41.6761	350.92	309.244	276.041	585.285	2926.43
	TU3 U	200	42.5246	78.1396	345.22	462.728	109.61	40.7727	378.061	337.288	407.203	744.491	3722.45			POST U	200	50.3989	99.2205	274.972	430.754	106.761	55.2528	469.322	414.069	345.907	759.976	3799.88
															WB	Comment	Interval	Soleus	Biceps Femoris	Vastus Lateralis	Vastus Medialis	Rectus Femoris	Y1	Y2	Sum Kraft 1	Sum Kraft 2	Sum Kraft 1+2	RFD (0,2/0,4)
WB	TU3 FW	200	22.3474	89.7383	115.897	174.164	45.5976	10.1548	252.218	242.064	231.52	473.584	2367.92			POST FW	200	97.8885	101.477	122.699	106.363	87.4028	29.6747	431.397	401.722	431.393	833.116	4165.58
	TU3 FW															POST FW	200	11.9237	48.6773	390.385	413.742	222.016	55.9687	331.565	275.596	252.186	527.783	2638.91
	TU3 FW															POST FW	200	80.707	26.9243	377.298	347.918	268.339	6.17471	193.647	187.473	240.461	427.934	2139.67
	TU3 FW	200	56.294	2.09456	2.22322	224.154	93.335	182.468	381.425	198.956	235.711	434.668	2173.34			POST FW	200	76.0244	23.9291	262.897	164.65	108.435	232.118	568.208	336.09	315.978	652.068	3260.34
	TU3 FW	200	61.3231	212.361	62.772	228.764	192.526	111.356	397.839	286.483	235.709	522.192	2610.96			POST FW	200	50.6805	46.0518	237.669	325.932	236.515	113.197	426.832	313.634	373.974	687.609	3438.04
	TU3 FW	200	55.0767	38.2505	129.057	188.552	130.997	24.4203	240.081	215.66	188.726	404.386	2021.93			POST FW	200	64.2798	55.7827	113.125	126.281	48.2618	2.375	221.47	219.095	256.95	476.045	2380.23
	TU3 FW	200	30.4345	34.7645	301.786	333.108	191.863	-3.29261	23.3409	26.6335	25.5371	52.1706	260.853			POST FW	200	178.504	63.6561	361.932	533.271	351.391	8.35936	356.509	348.15	294.61	642.76	3213.8
	TU3 FW	200	185.576	128.327	375.48	293.241	183.459	18.8977	452.576	433.678	338.266	771.944	3859.72			POST FW	200	191.38	76.2125	405.285	483.738	269.486	-0.924715	435.232	436.157	297.545	733.702	3668.51
	TU3 FW	200	331.008	35.7759	264.375	1135.87	353.851	101.014	664.677	563.663	493.827	1057.49	5287.45			POST FW	200	465.095	42.8586	170.279	1343.69	227.813	20.848	491.256	470.408	521.802	992.211	4961.05
	TU3 FW	200						108.871	351.532	242.662	307.412	550.073	2750.37			POST FW	200	126.133	61.7227	230.531	452.194	348.282	97.301	477.721	380.42	349.525	729.945	3649.72
	TU3 FW	200	15.6822	66.3747	184.937	231.113	132.599	19.6179	340.748	321.13	345.403	666.533	3332.67			POST FW	200	57.7369	103.332	415.349	280.009	210.04	46.7854	475.401	428.616	499.979	928.595	4642.97
	TU3 FW	200	74.2648	37.9889	308.411	727.957	370.69	66.8424	601.92	535.078	445.735	980.813	4904.06			POST FW	200	102.816	48.3424	171.288	491.497	301.035	70.1206	580.715	510.594	557.625	1068.22	5341.1
	TU3 FW	200	203.738	46.902	351.688	441.459	296.232	42.3195	426.798	384.478	308.149	692.627	3463.13			POST FW	200	339.077	31.9618	302.321	277.568	350.525	143.838	414.545	270.707	299.283	569.99	2849.95
	TU3 SM	200	30.4028	45.6633	106.156	126.583	64.4119	19.2528	92.4871	73.2343	110.09	379.482	1897.41			POST SM	200	123.954	70.1562	115.487	120.776	98.5911	41.3423	362.389	321.046	322.24	643.286	3216.43
	TU3 SM	200	106.869	55.7899	391.45	452.572	224.159	12.4998	154.736	142.237	216.302	742.176	3710.88			POST SM	200	27.3772	60.1262	243.611	395.313	155.168	45.3891	363.444	318.055	313.081	631.136	3155.68
	TU3 SM	200	53.0247	42.9547	281.515	243.689	195.282	66.7909	103.874	37.083	45.8408	171.652	858.262			POST SM	200	18.948	29.2772	304.651	337.069	177.272	31.6988	271.002	239.304	261.146	500.45	2502.25
	TU3 SM	200	94.2326	2.22591	2.1899	319.335	163.806	106.238	368.468	262.23	301.299	563.529	2817.64			POST SM	200	78.0486	41.8734	427.999	216.205	223.234	99.6206	514.151	414.531	391.762	806.292	4031.46
	TU3 SM	200	58.7723	284.845	42.5491	305.859	210.794	66.7627	318.877	252.115	260.765	512.879	2564.4			POST SM	200	30.2129	57.0873	313.22	319.746	220.684	4.51704	321.697	317.18	331.056	648.236	3241.18
	TU3 SM															POST SM	200	71.6841	21.2209	185.356	164.604	96.9024	103.318	304.332	201.014	176.938	377.952	1889.76
	TU3 SM	200	173.81	60.9506	552.796	560.217	295.577	32.6292	245.68	213.051	196.187	409.237	2046.19			POST SM	200	169.12	65.7979	442.975	535.263	483.449	6.10226	354.151	348.049	337.046	685.095	3425.48
	TU3 SM	200	42.392	54.4602	353.16	265.74	226.975	106.48	226.208	119.729	104.806	464.785	2323.93			POST SM	200	131.425	77.5497	362.05	312.563	285.835	55.6533	343.068	287.414	272.394	559.808	2799.04
	TU3 SM	200	139.046	46.7147	328.05	1002.88	290.826	11.0795	318.897	307.818	232.142	1117.72	5588.58			POST SM	200	284.356	45.1633	250.564	1359.84	290.437	0.461647	522.617	522.155	521.831	1043.99	5219.93
	TU3 SM	200						96.7371	460.536	363.799	379.116	742.915	3714.57			POST SM	200	84.2166	103.052	301.638	844.021	344.499	191.535	602.484	410.948	382.619	793.568	3967.84
	TU3 SM	200	19.9483	62.1633	201.751	228.594	172.762	6.37215	361.629	355.257	389.538	744.794	3723.97			POST SM	200	41.8207	125.293	546.643	253.918	322.364	0.720169	486.468	485.748	463.91	949.658	4748.29
	TU3 SM	200	77.9531	31.8939	354.342	169.8	369.869	28.0911	219.317	191.226	251.447	916.334	4581.67			POST SM	200	50.1687	45.6528	244.895	477.33	234.383	139.798	631.384	491.586	524.263	1015.85	5079.24
	TU3 SM	200	159.177	32.0979	271.381	328.611	170.69	35.2855	372.427	337.142	368.582	705.724	3528.62			POST SM	200	150.811	38.66	252.26	271.221	133.239	152.861	485.46	332.599	280.364	612.963	3064.81
	TU3 U
	TU3 U	200	40.024	34.7701	259.363	319.056	186.386	193.117	471.921	278.804	355.491	634.295	3171.48			POST U	200	82.9766	90.0445	197.431	147.893	149.498	40.7159	386.09	345.375	406.093	751.467	3757.34
	TU3 U															POST U	200	78.9486	21.501	130.399	252.145	105.425	79.132	314.397	235.265	189.284	424.549	2122.74
	TU3 U	200	62.9021	2.14832	2.03685	172.672	76.6756	162.702	361.287	198.585	233.882	432.466	2162.33			POST U	200	66.6212	25.5528	222.369	280.12	71.446	6.38351	175.798	169.415	215.041	384.455	1922.28
	TU3 U	200	79.9529	210.228	40.6945	263.106	183.949	125.3	245.061	119.761	116.31	236.071	1180.35			POST U	200	56.2418	30.3226	315.767	194.364	109.493	294.522	622.175	327.653	246.875	574.528	2872.64
	TU3 U	200	60.2714	28.281	171.788	199.315	151.388	45.4928	218.042	172.549	139.565	312.114	1560.57			POST U	200	93.3562	40.8628	191.593	241.011	190.386	34.7443	431.014	396.269	371.266	767.535	3837.68
	TU3 U	200	138.864	36.1352	398.815	548.521	282.19	65.0809	209.687	144.606	123.596	268.202	1341.01			POST U	200	68.537	57.2867	126.113	178.28	70.1647	104.457	261.823	157.366	187.947	345.313	1726.56
	TU3 U	200	117.143	46.5028	322.834	279.112	119.107	33.186	428.515	395.329	339.025	734.354	3671.77			POST U	200	79.8769	41.6431	254.203	338.454	223.006	149.334	236.36	87.0269	73.7399	160.767	803.834
	TU3 U	200	237.153	33.825	328.911	1122.98	296.741	52.8352	678.681	625.846	588.157	1214	6070.01			POST U	200	92.193	54.4671	228.497	206.663	115.743	70.7272	309.532	238.805	194.717	433.522	2167.61
	TU3 U	200						102.875	360.217	257.342	285.465	542.807	2714.03			POST U	200	200.585	47.9135	283.047	1554.56	290.122	29.821	468.536	438.715	539.902	978.617	4893.08
	TU3 U	200	37.5758	54.6316	197.237	204.41	101.53	58.1618	365.024	306.862	367.3	674.161	3370.81			POST U	200	87.4425	79.8208	237.523	686.381	472.599	175.099	579.461	404.362	412.501	816.863	4084.32
	TU3 U	200	59.6883	28.0185	210.938	364.111	196.412	32.2229	518.485	486.262	498.371	984.634	4923.17			POST U	200	29.0405	74.451	301.083	183.399	124.65	7.84232	455.597	447.755	545.61	993.365	4966.82
	TU3 U	200	150.175	45.2135	275.803	461.489	242.835	60.3309	397.964	337.633	283.919	621.552	3107.76			POST U	200	96.6807	55.8333	250.443	577.957	362.395	80.2669	676.527	596.26	613.88	1210.14	6050.7
																POST U	200	151.741	24.9383	328.235	255.863	314.099	103.348	477.991	374.643	371.897	746.54	3732.7
CON	Comment	Interval	Soleus	Biceps Femoris	Vastus Lateralis	Vastus Medialis	Rectus Femoris	Y1	Y2	Sum Kraft 1	Sum Kraft 2	Sum Kraft 1+2	RFD (0,2/0,4)			Comment	Interval	Soleus	Biceps Femoris	Vastus Lateralis	Vastus Medialis	Rectus Femoris	Y1	Y2	Sum Kraft 1	Sum Kraft 2	Sum Kraft 1+2	RFD (0,2/0,4)
	TU3 FW	200	106.088	46.1232	243.676	486.222	224.666	31.0197	260.391	229.372	262.77	492.141	2460.71		CON	POST FW	200	58.8307	45.1472	319.251	522.418	188.362	23.615	254.12	230.505	290.147	520.652	2603.26
	TU3 FW	200	112.53	48.7585	286.21	447.158	174.977	22.0585	288.677	266.619	208.287	474.906	2374.53			POST FW	200	152.058	39.2703	223.496	408.113	116.088	15.3366	314.987	299.65	441.028	740.679	3703.39
	TU3 FW	200	27.6444	25.2546	95.1808	224.807	48.692	130.508	244.669	114.16	121.752	235.912	1179.56			POST FW	200	27.7482	39.9498	137.75	99.4915	63.9442	92.8109	243.568	150.757	174.731	325.488	1627.44
	TU3 FW															POST FW	200	38.0122	31.8172	186.859	167.126	162.987	84.4161	153.868	69.4516	78.7267	148.178	740.891
	TU3 FW	200	53.1202	59.9835	427.178	537.192	88.3827	3.04418	260.958	257.914	254.341	512.255	2561.27			POST FW	200	30.8283	35.4863	320.851	467.159	115.5	45.2016	213.676	168.474	181.013	349.487	1747.44
	TU3 FW	200	27.6575	59.6793	167.669	544.514	176.746	67.6831	205.27	137.586	126.616	264.203	1321.01			POST FW	200	94.0543	73.9298	227.51	391.212	260.078	53.6377	500.627	446.989	357.085	804.075	4020.37
	TU3 FW	200	36.8915	23.8233	257.449	331.666	122.343	14.973	272.055	257.082	273.996	531.078	2655.39			POST FW	200	119.694	37.9392	251.252	259.32	158.289	37.2741	392.073	354.799	404.416	759.215	3796.08
	TU3 FW	200	63.6797	28.7257	110.609	353.424	192.198	62.3443	128.006	65.6619	68.1882	133.85	669.25			POST FW	200	25.7038	37.4022	110.013	187.06	142.365	57.1519	143.832	86.6803	105.443	192.124	960.618
	TU3 FW	200	130.61	41.4885	472.099	336.512	114.964	57.7085	150.386	92.6775	108.838	201.515	1007.58			POST FW	200	135.198	50.0034	440.924	251.586	123.452	96.2868	323.965	227.679	245.378	473.057	2365.28
	TU3 FW	200						35.4502	322.846	287.396	354.902	642.298	3211.49			POST FW	200	65.1058	32.7552	220.255	260.264	114.665	60.6732	398.877	338.204	350.72	688.924	3444.62
	TU3 SM	200	70.6512	79.8855	352.369	413.573	194.937	61.6982	305.528	243.829	231.816	475.646	2378.23			POST SM	200	60.5518	143.533	176.27	295.739	86.623	103.298	355.982	252.684	267.285	519.969	2599.84
	TU3 SM	200	111.36	54.1492	265.567	553.035	122.348	-1.22965	232.74	233.97	264.951	498.921	2494.61			POST SM	200	43.6654	53.6321	299.895	340.728	210.377	19.6406	457.769	438.129	378.272	816.4	4082
	TU3 SM	200	16.9024	17.1416	102.191	176.617	51.1943	0.319602	181.319	181	241.224	422.224	2111.12			POST SM	200	13.7039	50.918	117.91	89.9939	61.9443	149.419	244.16	94.7413	93.4365	188.178	940.889
	TU3 SM															POST SM	200	78.8866	105.739	367.973	250.121	236.682	24.6903	352.582	327.892	311.042	638.934	3194.67
	TU3 SM	200	80.1468	53.7068	438.721	524.776	225.548	1.65995	294.855	293.195	239.667	532.862	2664.31			POST SM	200	24.4291	38.3902	351.769	446.912	206.28	49.3437	224.295	174.951	179.492	354.444	1772.22
	TU3 SM	200	32.575	49.9952	212.234	539.361	202.198	11.9588	259.217	247.258	246.435	493.693	2468.47			POST SM	200	84.0451	81.3276	254.373	947.853	296.25	22.1264	371.507	349.38	363.478	712.859	3564.29
	TU3 SM	200	41.0057	39.5764	299.894	356.625	94.7709	132.024	371.384	239.36	203.921	443.281	2216.41			POST SM	200	90.4689	46.8872	232.439	249.842	137.463	67.0155	423.791	356.775	365.243	722.018	3610.09
	TU3 SM	200	16.685	26.3606	95.4785	259.559	90.7214	26.338	217.277	190.939	197.998	388.937	1944.68			POST SM	200	73.9395	80.9511	219.936	399.238	249.131	118.568	357.262	238.694	242.211	480.906	2404.53
	TU3 SM	200	100.57	51.2552	656.887	578.029	150.223	1.48727	348.762	347.274	458.335	805.609	4028.05			POST SM	200	81.5743	20.9358	415.457	239.402	195.809	6.97016	145.613	138.643	144.979	283.622	1418.11
	TU3 SM	200						107.77	368.293	260.523	273.495	534.018	2670.09			POST SM	200	64.0247	46.9261	213.052	358.505	168.475	18.5724	316.137	297.565	290.279	587.844	2939.22
	TU3 U	200	58.1484	43.1991	287.37	374.796	218.214	30.5239	221.862	191.338	242.954	434.292	2171.46			POST U	200	112.426	71.4358	359.144	402.374	186.408	41.017	279.964	238.947	307.048	545.996	2729.98
	TU3 U	200	63.3217	35.8951	193.257	384	82.9328	6.13013	107.666	101.536	98.2598	199.796	998.978			POST U	200	311.803	46.3683	208.935	337.662	90.2439	70.6036	396.116	325.512	318.679	644.192	3220.96
	TU3 U	200	72.4965	0	0	259.023	62.1227	41.865	380.259	338.394	390.898	729.293	3646.46			POST U	200	44.4488	64.9959	86.3775	79.4669	36.8502	148.2	218.082	69.882	78.1669	148.049	740.244
	TU3 U	200						43.8891	285.042	241.153	328	569.153	2845.76			POST U	200	80.7841	42.3048	258.754	213.467	176.77	57.1874	281.18	223.993	303.901	527.894	2639.47
	TU3 U	200	35.1053	31.7121	282.955	281.353	169.92	33.1726	263.327	230.154	195.851	426.005	2130.02			POST U	200	37.0315	26.5983	302.166	268.592	282.728	10.5627	53.1134	42.5507	47.6452	90.1959	450.98
	TU3 U	200	113.84	111.094	231.136	718.249	148.512	114.047	399.72	285.673	248.662	534.335	2671.67			POST U	200	76.5931	112.453	199.615	965.497	205.16	89.0439	541.235	452.191	369.155	821.346	4106.73
	TU3 U	200	51.1244	24.3122	176.732	298.64	120.81	89.203	216.223	127.02	115.517	242.537	1212.68			POST U	200	57.9898	42.0947	208.078	157.594	106.678	41.1178	192.309	151.192	192.357	343.549	1717.74
	TU3 U	200	33.7017	36.2612	110.835	341.004	128.539	64.6105	113.709	49.0982	53.5961	102.694	513.472			POST U	200	29.9852	43.9747	121.711	164.382	92.2524	68.9559	210.872	141.916	150.153	292.069	1460.35
	TU3 U	200	60.6426	46.8356	595.974	404.276	172.972	51.9251	194.731	142.806	160.231	303.038	1515.19			POST U	200	133.65	69.4294	264.861	181.025	151.192	70.1902	150.581	80.3905	89.3618	169.752	848.762
	TU3 U	200						48.8281	393.092	344.264	372.366	716.63	3583.15			POST U	200	71.5148	35.0641	233.903	211.487	138.933	41.1846	449.349	408.164	442.773	850.938	4254.69
